# Supplementary material for: Alteration of Fecal Microbiota Profiles in Juvenile Idiopathic Arthritis. Associations with HLA-B27 Allele and Disease Status
Source: Front Microbiol. 2016 Oct 26;7:1703. doi: 10.3389/fmicb.2016.01703 (PMC5080347; doi:10.3389/fmicb.2016.01703)
Supplement: Supplementary file 2 [file Data_Sheet_2.xls]

## Sheet: Supplementary table 5_picrust a
	ID_sample	1 n ERA	2 n ERA	3 n ERA	4 n ERA	5 n ERA	6 n ERA	7 n ERA	8 n ERA	9 n ERA	10 n ERA	1 ERA A	1 ERA B	2 ERA A	2 ERA B	3 ERA A	3 ERA B	4 ERA A	4 ERA B	5 ERA A	5 ERA B	6 ERA A	6 ERA B	7 ERA A	7 ERA B	8 ERA A	8 ERA B	9 ERA A	9 ERA B	10 ERA A	10 ERA B	11 ERA A	11 ERA B	12 ERA A	12 ERA B	13 ERA A	13 ERA B	14 ERA A	14 ERA B	15 ERA A	15 ERA B	16 ERA A	16 ERA B	17 ERA A	17 ERA B	18 ERA	19 ERA	EU11	26N
Group	KEGG_Pathways	JIA-nERA	JIA-nERA	JIA-nERA	JIA-nERA	JIA-nERA	JIA-nERA	JIA-nERA	JIA-nERA	JIA-nERA	JIA-nERA	JIA-ERA	JIA-ERA	JIA-ERA	JIA-ERA	JIA-ERA	JIA-ERA	JIA-ERA	JIA-ERA	JIA-ERA	JIA-ERA	JIA-ERA	JIA-ERA	JIA-ERA	JIA-ERA	JIA-ERA	JIA-ERA	JIA-ERA	JIA-ERA	JIA-ERA	JIA-ERA	JIA-ERA	JIA-ERA	JIA-ERA	JIA-ERA	JIA-ERA	JIA-ERA	JIA-ERA	JIA-ERA	JIA-ERA	JIA-ERA	JIA-ERA	JIA-ERA	JIA-ERA	JIA-ERA	JIA-ERA	JIA-ERA	HS	HS
Metabolism; Xenobiotics Biodegradation and Metabolism; 1,1,1-Trichloro-2,2-bis(4-chlorophenyl)ethane (DDT) degradation	1,1,1-Trichloro-2,2-bis(4-chlorophenyl)ethane (DDT) degradation	1	1	0	1	0	2	0	0	0	1	0	1	1	3	0	6	1	2	2	4	4	0	8	0	0	1	7	4	7	2	2	1	1	0	0	0	1	0	1	6	1	0	2	4	1	1	8	0
Environmental Information Processing; Membrane Transport; ABC transporters	ABC transporters	33242	59582	30013	40822	65183	27581	73251	59770	55716	48303	64110	48547	65994	50149	55670	46449	68246	51903	34279	62200	63309	67379	48201	58655	64546	56291	50541	55824	50851	82889	54223	45019	55587	62941	42128	68256	48117	65942	53683	48204	51694	62066	52832	54772	37542	39451	44028	83417
Cellular Processes; Cell Communication; Adherens junction	Adherens junction	0	0	0	0	0	0	0	0	0	0	0	0	0	0	0	0	0	0	0	0	0	0	0	0	0	0	0	0	0	0	0	0	0	0	0	0	0	0	0	0	0	0	0	0	0	0	0	0
Organismal Systems; Endocrine System; Adipocytokine signaling pathway	Adipocytokine signaling pathway	1289	1200	1059	1030	1147	1253	1245	1531	1108	1437	1003	1118	1201	1276	1503	1124	908	929	904	1123	1093	1156	1238	1893	1104	967	1439	1372	1163	1326	1229	1296	1120	1078	911	1020	1345	1148	1209	1164	1283	1304	1340	1309	1013	1300	1321	1349
Human Diseases; Infectious Diseases; African trypanosomiasis	African trypanosomiasis	95	105	15	97	79	59	90	181	110	103	86	108	114	148	171	46	9	18	22	27	66	75	13	381	10	172	119	131	105	84	170	95	31	24	34	32	175	145	123	104	81	148	103	113	88	23	38	81
Metabolism; Amino Acid Metabolism; Alanine, aspartate and glutamate metabolism	Alanine, aspartate and glutamate metabolism	12621	18370	12640	12290	18936	12242	20400	18056	17553	16747	17606	14706	19382	15795	17060	15160	20765	15514	13030	19258	18184	19532	16443	16702	19470	14672	17836	17919	16490	23947	15742	15153	18567	19484	14044	18776	15819	18669	16313	14891	17356	18295	17649	17986	13846	16526	14705	24405
Organismal Systems; Excretory System; Aldosterone-regulated sodium reabsorption	Aldosterone-regulated sodium reabsorption	0	0	0	0	0	0	0	0	0	0	0	0	0	0	0	0	0	0	0	0	0	0	0	0	0	0	0	0	0	0	0	0	0	0	0	0	0	0	0	0	0	0	0	0	0	0	0	0
Human Diseases; Neurodegenerative Diseases; Alzheimer's disease	Alzheimer's disease	516	815	462	546	834	514	884	795	784	711	748	638	873	684	743	630	888	659	616	848	744	796	680	727	770	688	726	752	652	1022	656	626	788	854	629	798	676	842	733	796	744	808	745	724	498	573	586	1023
Unclassified; Metabolism; Amino acid metabolism	Amino acid metabolism	1577	2592	1973	2244	2959	2033	3485	2622	3038	2228	3469	2611	2613	2021	2924	2402	2564	2474	1634	2694	3798	3911	2961	2740	3864	2622	2510	2883	3425	5223	2635	2317	2230	2614	1790	3493	2515	3356	2601	2294	2161	2575	2114	1873	2810	3382	2335	4269
Metabolism; Amino Acid Metabolism; Amino acid related enzymes	Amino acid related enzymes	15962	25336	15469	17138	26659	16128	28194	24544	23600	22100	24344	19944	26810	21395	23148	19869	28468	21058	18890	26817	24455	26190	21365	22367	25550	20658	23182	23931	21469	33037	21239	19983	25050	26877	19744	25928	21262	26448	22811	21424	23089	25261	23566	23483	17089	19437	19068	33266
Metabolism; Carbohydrate Metabolism; Amino sugar and nucleotide sugar metabolism	Amino sugar and nucleotide sugar metabolism	15493	23643	17117	16600	24249	18496	26094	23689	24201	21557	24142	19516	25414	20646	22235	20262	26713	20495	18405	24822	25703	26790	21624	22558	26067	20036	22572	23196	23332	31747	21307	19843	23540	24844	18720	23850	20834	24502	21918	19603	22124	23964	22470	23693	19421	22954	18370	31732
Genetic Information Processing; Translation; Aminoacyl-tRNA biosynthesis	Aminoacyl-tRNA biosynthesis	12198	21187	11556	14458	22082	12293	23691	20841	19184	18437	20147	16766	22568	17895	19449	15666	23044	17093	15288	22205	20160	21474	17334	19486	20446	16079	18681	19624	17130	27494	17396	16333	20411	22502	15752	20862	17549	22159	18651	17965	19146	21567	19380	18665	12709	14365	14635	27399
Metabolism; Xenobiotics Biodegradation and Metabolism; Aminobenzoate degradation	Aminobenzoate degradation	893	1239	1061	890	1297	1306	1528	1295	1515	1307	1222	1021	1370	1097	1280	1218	1433	1131	1012	1254	1388	1321	1672	1143	1404	1289	1237	1299	1288	1888	1411	1096	1042	1234	994	1284	1075	1386	1401	1239	1173	1196	1266	1169	1210	1237	1063	1853
Human Diseases; Infectious Diseases; Amoebiasis	Amoebiasis	66	93	89	212	129	88	189	162	67	140	215	134	84	104	178	133	110	125	36	124	272	282	300	187	268	102	109	150	185	364	199	157	66	123	76	214	126	197	206	173	111	117	124	121	122	196	150	267
Human Diseases; Neurodegenerative Diseases; Amyotrophic lateral sclerosis (ALS)	Amyotrophic lateral sclerosis (ALS)	78	110	110	57	108	104	171	55	126	209	95	133	135	57	124	128	92	121	63	130	167	114	138	40	192	181	138	137	161	125	224	156	75	43	48	226	59	118	116	117	97	98	61	41	280	243	51	97
Organismal Systems; Immune System; Antigen processing and presentation	Antigen processing and presentation	392	697	476	413	722	463	758	587	643	612	638	499	747	529	570	568	875	634	592	816	683	723	648	340	765	508	610	615	539	913	490	568	750	818	585	769	493	650	549	531	647	636	635	614	418	571	546	899
Cellular Processes; Cell Growth and Death; Apoptosis	Apoptosis	10	8	16	3	19	12	12	10	32	12	3	13	2	3	17	15	7	7	0	8	13	3	14	1	8	10	8	8	3	7	20	15	2	5	10	2	8	27	7	40	9	22	7	4	44	2	2	3
Metabolism; Lipid Metabolism; Arachidonic acid metabolism	Arachidonic acid metabolism	53	78	92	93	85	83	52	65	152	64	39	62	78	60	96	134	69	119	772	228	84	70	300	27	118	284	93	90	136	76	75	108	181	112	468	129	69	103	128	129	66	62	93	100	318	227	51	68
Metabolism; Amino Acid Metabolism; Arginine and proline metabolism	Arginine and proline metabolism	13478	21676	13348	14161	22708	13864	25039	21023	20198	19385	21261	17063	23173	17704	19815	16964	24532	18348	13002	22922	22268	23837	19244	18507	23511	17713	20026	20717	18538	29281	18151	17045	21502	23438	15115	23389	17367	22247	18854	16806	20164	21569	20166	20082	14896	18173	17050	29636
Human Diseases; Cardiovascular Diseases; Arrhythmogenic right ventricular cardiomyopathy (ARVC)	Arrhythmogenic right ventricular cardiomyopathy (ARVC)	0	0	0	0	0	0	0	0	0	0	0	0	0	0	0	0	0	0	0	0	0	0	0	0	0	0	0	0	0	0	0	0	0	0	0	0	0	0	0	0	0	0	0	0	0	0	0	0
Metabolism; Carbohydrate Metabolism; Ascorbate and aldarate metabolism	Ascorbate and aldarate metabolism	985	1122	1125	1020	1299	1301	1576	1991	1870	1761	1380	1203	1514	991	1436	1330	1199	1186	797	969	1590	1423	1387	2229	1541	1802	1071	1172	1544	2248	1807	1374	946	881	837	1366	1291	1656	1942	1670	1135	1523	1226	1188	1426	1660	974	2197
Metabolism; Xenobiotics Biodegradation and Metabolism; Atrazine degradation	Atrazine degradation	53	262	74	227	330	177	422	330	246	172	420	220	234	127	315	236	144	185	98	235	487	468	344	383	524	384	148	254	377	791	371	227	127	197	156	429	212	484	330	252	112	296	104	89	310	349	253	503
Cellular Processes; Cell Motility; Bacterial chemotaxis	Bacterial chemotaxis	2159	11597	2342	5059	6980	2420	8842	5167	6042	4322	7518	6906	12198	7956	4760	5545	15747	9314	6700	13006	5366	7696	5999	4208	8449	6861	7802	7777	4389	7456	5257	5308	12236	14591	6146	6916	5313	8209	6231	6066	10366	9997	10674	11508	3331	3562	2636	11991
Human Diseases; Infectious Diseases; Bacterial invasion of epithelial cells	Bacterial invasion of epithelial cells	4	7	1	1	4	1	0	7	0	0	0	0	6	1	3	1	0	3	0	0	1	0	2	2	2	0	1	2	3	5	3	0	0	0	1	0	1	0	6	1	0	0	0	0	64	5	0	0
Cellular Processes; Cell Motility; Bacterial motility proteins	Bacterial motility proteins	3832	24996	4159	9826	12023	5138	15669	8524	12026	7854	12804	13739	26569	16496	8600	10148	31238	19099	13978	27109	8083	13096	11560	6084	14326	14852	16559	15500	6689	10302	9056	10137	26266	31637	10467	9467	9659	14509	11680	11413	22292	20356	23027	22040	7241	5529	3636	21743
Environmental Information Processing; Membrane Transport; Bacterial secretion system	Bacterial secretion system	6323	9148	6010	6165	9845	6428	10056	9454	9620	8557	8309	7057	10356	7657	8570	7489	9863	7824	6298	9225	8726	9004	8172	7336	8911	9106	8202	8480	7578	12400	7463	7378	8970	9537	6850	9055	7565	9037	8266	7876	8289	8818	8367	8175	7772	6841	7425	11171
Environmental Information Processing; Signaling Molecules and Interaction; Bacterial toxins	Bacterial toxins	1366	1944	1272	1623	2115	1410	2381	2407	1877	2132	1966	1786	2049	1730	2050	1481	1895	1667	1120	1960	2302	2338	1894	2841	2016	1461	1915	2010	1965	2851	2125	1763	1671	1911	1272	2011	1894	2314	1946	1810	1985	2365	1958	1758	1381	1700	1344	2750
Genetic Information Processing; Transcription; Basal transcription factors	Basal transcription factors	141	15	50	2	72	18	10	56	13	23	34	2	15	14	15	40	34	21	26	35	19	30	6	5	18	12	15	11	2	10	10	20	69	44	40	58	4	4	34	13	37	25	38	86	2	10	196	26
Genetic Information Processing; Replication and Repair; Base excision repair	Base excision repair	4476	7017	4408	4810	7571	4402	8190	7125	6668	6519	6967	5650	7551	5757	6534	5675	7800	5982	4898	7303	7150	7455	6589	6240	7639	5794	6407	6678	6187	10014	5996	5658	6821	7435	5241	7387	5784	7461	6458	5964	6330	7077	6408	6159	5296	5994	5697	9658
Metabolism; Xenobiotics Biodegradation and Metabolism; Benzoate degradation	Benzoate degradation	1808	3402	1922	2217	3628	2042	3999	3084	3784	3034	3049	2592	3950	2907	3384	2535	3497	2863	1829	3386	3068	3066	3023	2199	2917	3510	3121	3271	2436	4200	2571	2487	3067	3574	2057	3336	2707	3485	2887	2827	2823	3154	2904	1983	1812	1956	2355	4124
Metabolism; Biosynthesis of Other Secondary Metabolites; Betalain biosynthesis	Betalain biosynthesis	0	0	0	0	0	0	0	0	0	0	0	0	0	0	0	0	0	0	0	0	0	0	0	0	0	0	0	0	0	0	0	0	0	0	0	0	0	0	0	0	0	0	0	0	0	0	0	0
Organismal Systems; Digestive System; Bile secretion	Bile secretion	1	1	1	0	0	0	0	0	0	0	0	0	2	0	0	0	0	0	0	0	0	0	2	1	0	0	0	0	1	2	1	0	0	0	0	0	0	0	0	0	0	0	0	0	1	0	0	0
Unclassified; Metabolism; Biosynthesis and biodegradation of secondary metabolites	Biosynthesis and biodegradation of secondary metabolites	857	788	861	627	1100	822	1039	1043	1031	855	1106	674	1002	706	800	941	939	815	431	792	1235	1167	899	520	1197	1440	719	802	870	1298	873	776	797	758	711	1200	622	808	926	684	666	698	699	868	1003	970	1155	1113
Metabolism; Metabolism of Terpenoids and Polyketides; Biosynthesis of 12-, 14- and 16-membered macrolides	Biosynthesis of 12-, 14- and 16-membered macrolides	0	0	0	0	0	0	0	0	0	0	0	0	0	0	0	0	0	0	0	0	0	0	0	0	0	0	0	0	0	0	0	0	0	0	0	0	0	0	0	0	0	0	0	0	0	0	0	0
Metabolism; Metabolism of Terpenoids and Polyketides; Biosynthesis of ansamycins	Biosynthesis of ansamycins	1075	2428	1310	1343	2300	1019	2585	1913	2118	2013	2185	1849	2802	1990	1783	1586	3032	2262	1510	2680	2116	2314	1745	1252	2146	1701	1909	1949	1359	2421	1657	1568	2402	2836	1590	2300	1513	2146	1831	1715	2312	2352	2375	2139	901	1207	1323	2896
Metabolism; Metabolism of Terpenoids and Polyketides; Biosynthesis of siderophore group nonribosomal peptides	Biosynthesis of siderophore group nonribosomal peptides	220	367	220	74	238	273	159	161	601	143	130	157	438	182	170	188	291	263	438	435	136	231	306	99	232	546	276	214	182	163	144	184	451	490	246	165	146	243	240	99	369	278	395	272	448	296	259	293
Metabolism; Metabolism of Terpenoids and Polyketides; Biosynthesis of type II polyketide backbone	Biosynthesis of type II polyketide backbone	0	0	0	0	0	0	0	0	0	0	0	0	0	0	0	0	0	0	0	0	0	0	0	0	0	0	0	0	0	0	0	0	0	0	0	0	0	0	0	0	0	0	0	0	0	0	0	0
Metabolism; Metabolism of Terpenoids and Polyketides; Biosynthesis of type II polyketide products	Biosynthesis of type II polyketide products	0	0	0	0	0	0	0	0	0	0	0	0	0	0	0	0	0	0	0	0	0	0	0	0	0	0	0	0	0	0	0	0	0	0	0	0	0	0	0	0	0	0	0	0	0	0	0	0
Metabolism; Lipid Metabolism; Biosynthesis of unsaturated fatty acids	Biosynthesis of unsaturated fatty acids	1131	1859	981	1356	1938	974	2161	2115	2107	1650	1736	1494	2203	1579	1962	1448	1887	1553	1320	1895	1726	1827	1777	2088	1876	2248	1695	1827	1581	2679	1606	1491	1698	1871	1428	1941	1655	1976	1894	1675	1614	1886	1634	1611	1706	1389	1340	2432
Metabolism; Metabolism of Terpenoids and Polyketides; Biosynthesis of vancomycin group antibiotics	Biosynthesis of vancomycin group antibiotics	651	1033	773	767	1016	737	1136	998	963	923	1136	904	1116	1012	1023	892	1193	860	929	1071	1105	1178	911	912	1179	873	1030	1069	945	1490	886	906	946	1015	929	1065	981	1047	908	812	949	965	945	1148	780	976	770	1342
Metabolism; Metabolism of Cofactors and Vitamins; Biotin metabolism	Biotin metabolism	1427	2319	1586	1542	2360	1846	2569	2197	2373	1859	2399	1798	2337	1843	2111	1952	2884	1949	1497	2415	2474	2757	2476	1908	2986	1717	2196	2287	2467	3834	1774	1809	2264	2501	1753	2521	2030	2473	2128	1749	2025	2081	2195	2636	2315	2732	1932	3389
Metabolism; Xenobiotics Biodegradation and Metabolism; Bisphenol degradation	Bisphenol degradation	702	1339	843	782	1399	1264	1651	1268	1296	1374	1253	1096	1472	1098	1312	1105	1550	1282	623	1529	1368	1483	1338	1119	1454	890	1304	1364	1253	2203	1224	1092	1260	1497	730	1535	1186	1516	1228	1232	1338	1386	1291	1084	861	1240	990	2017
Human Diseases; Cancers; Bladder cancer	Bladder cancer	4	8	2	1	4	2	1	9	27	0	0	0	26	1	3	5	0	4	3	1	1	0	5	3	2	66	1	2	4	7	5	0	3	0	3	3	2	1	14	1	0	0	4	0	56	2	2	0
Metabolism; Carbohydrate Metabolism; Butanoate metabolism	Butanoate metabolism	5893	9252	5561	6685	9859	6769	10505	9277	9536	8418	8764	7331	10246	7631	8752	7586	10476	8344	5749	9734	9075	9297	8739	7782	9135	10069	8526	8888	7840	12359	8108	7374	9118	9892	6466	9905	7601	9812	9173	8802	8460	9137	8521	8134	7007	7101	7520	12295
Metabolism; Biosynthesis of Other Secondary Metabolites; Butirosin and neomycin biosynthesis	Butirosin and neomycin biosynthesis	974	1418	1051	853	1357	1121	1384	1528	1369	1405	1195	1031	1571	1124	1080	1042	1765	1249	951	1448	1291	1310	1105	1277	1296	977	1180	1174	1023	1697	1099	1165	1507	1578	998	1172	1084	1235	1219	1128	1386	1477	1369	1556	695	1017	1019	1706
Metabolism; Carbohydrate Metabolism; C5-Branched dibasic acid metabolism	C5-Branched dibasic acid metabolism	3441	6019	3336	4257	6409	3471	7074	6509	5939	5209	6278	4985	6524	5126	5959	4693	6377	4835	3202	6149	6280	6750	5336	6726	6682	5110	5422	5861	5569	9243	5524	4845	5540	6290	4005	6394	5411	6807	5724	5211	5413	6360	5319	5237	4491	4989	4500	8555
Environmental Information Processing; Signaling Molecules and Interaction; CAM ligands	CAM ligands	0	0	0	0	0	0	0	0	0	0	0	0	0	0	0	0	0	0	0	0	0	0	0	0	0	0	0	0	0	0	0	0	0	0	0	0	0	0	0	0	0	0	0	0	0	0	0	0
Metabolism; Biosynthesis of Other Secondary Metabolites; Caffeine metabolism	Caffeine metabolism	0	0	0	0	0	0	0	0	0	0	0	0	0	0	0	0	0	0	0	0	0	0	0	0	0	0	0	0	0	0	0	0	0	0	0	0	0	0	0	0	0	0	0	0	0	0	0	0
Environmental Information Processing; Signal Transduction; Calcium signaling pathway	Calcium signaling pathway	0	0	0	0	0	0	0	0	0	0	0	0	0	0	0	0	0	0	0	0	0	0	0	0	0	0	0	0	0	0	0	0	0	0	0	0	0	0	0	0	0	0	0	0	0	0	0	0
Metabolism; Xenobiotics Biodegradation and Metabolism; Caprolactam degradation	Caprolactam degradation	103	100	70	45	118	124	82	113	441	30	52	22	242	50	114	102	72	75	58	48	61	32	224	87	60	639	52	69	97	128	203	55	51	59	43	52	56	153	246	129	30	47	92	48	515	65	43	85
Organismal Systems; Digestive System; Carbohydrate digestion and absorption	Carbohydrate digestion and absorption	31	165	98	70	245	141	225	370	283	311	68	44	315	159	204	117	275	97	284	99	148	41	179	53	102	248	111	130	80	437	55	173	190	121	274	100	156	112	137	113	70	132	106	283	128	70	94	133
Unclassified; Metabolism; Carbohydrate metabolism	Carbohydrate metabolism	1770	3230	2037	2064	3298	2071	3847	3512	3553	2872	2992	2539	3775	2927	3229	2782	3695	2677	1709	3267	2996	3290	3436	3224	3556	3035	3088	3237	2922	5072	2841	2756	3156	3429	2197	3070	2994	3602	3065	2694	3020	3301	3177	3342	2299	2994	2471	4647
Metabolism; Energy Metabolism; Carbon fixation in photosynthetic organisms	Carbon fixation in photosynthetic organisms	6750	11121	7262	7118	11405	7279	12277	10519	10658	10240	10473	8920	12280	9329	9768	8579	12654	9825	8616	12219	10703	11380	9245	8518	11075	8813	10183	10315	8814	13638	8903	8619	11206	12160	8536	11312	8771	10901	9822	9264	10620	10943	10663	9855	7279	8783	8087	14468
Metabolism; Energy Metabolism; Carbon fixation pathways in prokaryotes	Carbon fixation pathways in prokaryotes	9222	13207	9557	10491	14717	11641	16103	14040	13797	13167	13244	11493	13971	11419	13660	12234	14960	12059	11341	14553	14118	14384	14840	11854	15208	12904	13544	13884	13191	19297	12365	11871	13239	13788	11687	15487	12126	14612	13868	13231	12329	12975	12508	12486	11868	13734	11579	18766
Organismal Systems; Circulatory System; Cardiac muscle contraction	Cardiac muscle contraction	12	3	3	0	0	0	0	0	0	0	0	0	6	0	0	9	9	4	0	0	0	0	6	6	0	0	0	0	3	6	3	0	0	0	0	0	0	0	6	78	9	0	0	0	3	0	0	0
Metabolism; Metabolism of Terpenoids and Polyketides; Carotenoid biosynthesis	Carotenoid biosynthesis	40	86	85	34	114	67	121	169	119	176	70	69	176	82	119	66	80	77	12	34	99	54	52	22	63	53	40	46	16	199	46	82	54	72	20	30	62	38	40	44	52	87	44	11	1	6	42	71
Cellular Processes; Cell Growth and Death; Cell cycle	Cell cycle	0	0	0	0	0	0	0	0	0	0	0	0	0	0	0	0	0	0	0	0	0	0	0	0	0	0	0	0	0	0	0	0	0	0	0	0	0	0	0	0	0	0	0	0	0	0	0	0
Cellular Processes; Cell Growth and Death; Cell cycle - Caulobacter	Cell cycle - Caulobacter	5331	7949	5359	5940	8861	5694	9498	8056	8193	7420	8047	6744	8407	6940	8050	6936	9193	6950	6369	8560	8005	8470	7245	7391	8658	6602	7479	7858	7316	11540	7189	6781	7765	8312	6867	9095	7330	8926	7627	7444	7264	8052	7321	7298	5654	6660	6478	10912
Cellular Processes; Cell Growth and Death; Cell cycle - yeast	Cell cycle - yeast	0	0	0	0	0	0	0	0	0	0	0	0	0	0	0	0	0	0	0	0	0	0	0	0	0	0	0	0	0	0	0	0	0	0	0	0	0	0	0	0	0	0	0	0	0	0	0	0
Unclassified; Cellular Processes and Signaling; Cell division	Cell division	762	1072	793	877	1248	781	1445	1248	964	1028	1381	1059	1151	927	1152	1013	1196	958	953	1234	1468	1574	1134	1238	1600	977	1149	1207	1323	2077	1064	957	1055	1124	967	1464	1054	1299	1137	967	1004	1098	1015	1008	1067	1304	1083	1919
Unclassified; Cellular Processes and Signaling; Cell motility and secretion	Cell motility and secretion	1555	2173	1640	1380	2045	1793	2106	1812	1852	1883	1764	1621	2314	1766	1684	1800	2385	1904	1808	2272	1972	2052	2062	1584	2057	2110	2170	2093	1996	2412	1791	1775	2228	2293	1575	1800	1674	1866	1887	1823	2075	1940	2185	2196	2021	2091	1566	2431
Environmental Information Processing; Signaling Molecules and Interaction; Cellular antigens	Cellular antigens	416	215	501	231	149	646	151	284	279	366	146	283	180	291	271	351	172	218	797	303	297	297	369	430	308	389	463	382	549	278	354	389	303	124	511	155	406	162	300	283	338	192	365	443	633	701	242	176
Human Diseases; Infectious Diseases; Chagas disease (American trypanosomiasis)	Chagas disease (American trypanosomiasis)	94	88	14	96	64	16	83	179	105	94	81	105	114	146	160	43	7	14	21	25	59	71	13	380	9	172	118	128	105	84	141	92	30	19	32	20	172	123	113	94	79	140	102	112	88	21	34	77
Genetic Information Processing; Folding, Sorting and Degradation; Chaperones and folding catalysts	Chaperones and folding catalysts	10532	16051	10905	10516	16736	11866	17390	15267	15208	14358	15157	12515	17296	13172	14052	13064	18461	13867	13925	17838	15987	17203	14168	12514	16954	13562	14749	14971	13964	21737	12960	12860	16447	17495	13425	16712	13080	16146	14321	13117	15294	15615	15446	15412	12440	13705	12992	21114
Metabolism; Xenobiotics Biodegradation and Metabolism; Chloroalkane and chloroalkene degradation	Chloroalkane and chloroalkene degradation	1681	3180	1806	2731	3659	2195	4556	3851	3638	3635	3658	3175	3716	2969	4297	2828	2979	2862	1281	3061	3972	3989	3277	3894	3675	2802	2942	3396	3064	5721	3251	2950	2455	2982	1856	3998	3281	4049	3409	3208	2715	3520	2629	2202	2100	2509	2294	4907
Metabolism; Xenobiotics Biodegradation and Metabolism; Chlorocyclohexane and chlorobenzene degradation	Chlorocyclohexane and chlorobenzene degradation	62	169	119	159	170	67	259	170	185	97	343	213	243	215	270	164	107	145	52	132	271	273	144	190	282	238	178	226	215	408	190	130	80	129	84	223	207	233	194	163	79	136	77	48	174	167	125	300
Organismal Systems; Nervous System; Cholinergic synapse	Cholinergic synapse	0	0	0	0	0	0	0	0	0	0	0	0	0	0	0	0	0	0	0	0	0	0	0	0	0	0	0	0	0	0	0	0	0	0	0	0	0	0	0	0	0	0	0	0	0	0	0	0
Genetic Information Processing; Replication and Repair; Chromosome	Chromosome	15970	27340	15976	17581	27792	16638	29707	25907	25009	23679	25162	20943	29619	22452	23798	20855	31479	23135	21119	29575	25000	27171	22985	22232	27125	22016	23856	24560	21374	35016	21431	21039	27303	30023	21351	27159	21558	27406	23772	22095	25363	27149	25620	25315	17670	19717	19544	35340
Human Diseases; Cancers; Chronic myeloid leukemia	Chronic myeloid leukemia	0	0	0	0	0	0	0	0	0	0	0	0	0	0	0	0	0	0	0	0	0	0	0	0	0	0	0	0	0	0	0	0	0	0	0	0	0	0	0	0	0	0	0	0	0	0	0	0
Organismal Systems; Environmental Adaptation; Circadian rhythm - plant	Circadian rhythm - plant	3	0	0	0	0	0	0	0	0	0	0	0	0	0	0	0	0	0	0	0	0	0	0	0	0	0	0	0	0	0	0	0	0	0	0	0	0	0	0	0	0	0	0	0	0	0	0	0
Metabolism; Carbohydrate Metabolism; Citrate cycle (TCA cycle)	Citrate cycle (TCA cycle)	5727	6801	6111	5935	7716	7687	8251	8008	7993	8035	6613	6319	7687	6434	7691	7246	8079	6817	6812	7376	7479	7126	8771	6326	7940	7707	7713	7612	7525	10581	6820	6935	6865	6741	6722	7781	7060	7157	7723	7936	6594	6651	6698	7490	7360	8382	6609	9112
Metabolism; Biosynthesis of Other Secondary Metabolites; Clavulanic acid biosynthesis	Clavulanic acid biosynthesis	0	0	0	0	0	0	0	0	0	0	0	0	0	0	0	0	0	0	0	0	0	0	0	0	0	0	0	0	0	0	0	0	0	0	0	0	0	0	0	0	0	0	0	0	0	0	0	0
Human Diseases; Cancers; Colorectal cancer	Colorectal cancer	9	0	0	0	0	0	0	0	0	0	0	0	0	0	0	3	3	0	0	0	0	0	0	1	0	0	0	0	0	0	0	0	0	0	0	0	0	0	2	26	3	0	0	0	0	0	0	0
Organismal Systems; Immune System; Complement and coagulation cascades	Complement and coagulation cascades	0	0	0	0	0	0	0	0	0	0	0	0	0	0	0	0	0	0	0	0	0	0	0	0	0	0	0	0	0	0	0	0	0	0	0	0	0	0	0	0	0	0	0	0	0	0	0	0
Metabolism; Metabolism of Other Amino Acids; Cyanoamino acid metabolism	Cyanoamino acid metabolism	2902	5623	4308	2999	4810	4040	5350	4303	4878	4395	5313	4376	5972	5007	4183	4704	7256	4486	3720	5716	5186	5481	4956	3909	6255	4314	5489	5317	5419	6739	4465	4429	5875	6000	3931	4701	4585	4923	4244	3904	4949	5044	5432	6111	4584	6020	3839	6738
Metabolism; Amino Acid Metabolism; Cysteine and methionine metabolism	Cysteine and methionine metabolism	10237	16605	10001	11349	16854	9798	17930	16407	16646	14578	15579	13237	18102	14236	15326	12811	18487	13881	12198	17337	15445	16607	14148	15516	16056	14757	14973	15433	13880	21298	13650	13112	16237	17715	12615	16045	14149	17255	14832	13769	15323	16892	15615	15556	10926	12329	11838	21260
Metabolism; Enzyme Families; Cytochrome P450	Cytochrome P450	0	0	0	0	0	0	0	0	0	0	0	0	0	0	0	0	0	0	0	0	0	0	0	0	0	0	0	0	0	0	0	0	0	0	0	0	0	0	0	0	0	0	0	0	0	0	0	0
Environmental Information Processing; Signaling Molecules and Interaction; Cytokine receptors	Cytokine receptors	0	0	0	0	0	0	0	0	0	0	0	0	0	0	0	0	0	0	0	0	0	0	0	0	0	0	0	0	0	0	0	0	0	0	0	0	0	0	0	0	0	0	0	0	0	0	0	0
Environmental Information Processing; Signaling Molecules and Interaction; Cytokine-cytokine receptor interaction	Cytokine-cytokine receptor interaction	0	0	0	0	0	0	0	0	0	0	0	0	0	0	0	0	0	0	0	0	0	0	0	0	0	0	0	0	0	0	0	0	0	0	0	0	0	0	0	0	0	0	0	0	0	0	0	0
Cellular Processes; Cell Motility; Cytoskeleton proteins	Cytoskeleton proteins	4296	7837	4304	4520	7841	3888	8454	7136	6873	6365	7441	5753	8564	6418	6581	5650	9274	6632	4806	8221	6895	7701	6085	5423	7686	5495	6256	6571	5300	9978	5451	5611	7697	8890	5413	7675	5689	7545	6134	5630	7048	7528	7112	7143	3525	4752	5730	10022
Organismal Systems; Immune System; Cytosolic DNA-sensing pathway	Cytosolic DNA-sensing pathway	0	0	0	0	0	0	0	0	0	0	0	0	0	0	0	0	0	0	0	0	0	0	0	0	0	0	0	0	0	0	0	0	0	0	0	0	0	0	0	0	0	0	0	0	0	0	0	0
Metabolism; Metabolism of Other Amino Acids; D-Alanine metabolism	D-Alanine metabolism	1077	1791	1101	1267	1873	1107	1947	1682	1730	1533	1719	1443	1919	1497	1596	1360	1887	1507	1349	1793	1787	1834	1431	1493	1684	1634	1524	1604	1487	2185	1546	1367	1710	1866	1327	1678	1455	1840	1478	1428	1574	1799	1594	1467	1267	1171	1185	2143
Metabolism; Metabolism of Other Amino Acids; D-Arginine and D-ornithine metabolism	D-Arginine and D-ornithine metabolism	19	18	14	5	24	8	38	11	4	14	13	3	20	10	9	19	17	32	21	18	13	9	25	19	23	4	13	16	31	41	47	22	16	16	4	5	6	17	12	31	16	15	19	14	5	13	5	14
Metabolism; Metabolism of Other Amino Acids; D-Glutamine and D-glutamate metabolism	D-Glutamine and D-glutamate metabolism	1579	2419	1589	1677	2527	1700	2671	2398	2320	2229	2274	1956	2567	2089	2265	1924	2672	2068	1849	2554	2322	2488	2000	2168	2399	1996	2246	2301	2060	3082	2000	1992	2390	2545	1896	2414	2088	2471	2112	2016	2309	2439	2315	2303	1698	1949	1819	3100
Genetic Information Processing; Replication and Repair; DNA repair and recombination proteins	DNA repair and recombination proteins	29748	46705	28976	32858	50464	30295	54374	48488	46109	43662	45290	38207	50952	40289	45518	37781	51140	39515	35296	49295	46137	48609	41888	44153	47816	39780	42769	44648	40148	64183	40383	38529	45446	49324	36986	48819	40483	50135	43333	41058	43107	47953	43527	41983	32552	35932	36057	62526
Genetic Information Processing; Replication and Repair; DNA replication	DNA replication	6582	10539	6716	7568	11215	7539	12176	10694	10869	9749	10086	8827	11413	9327	10423	8582	11565	8983	8150	11213	10217	10796	9870	9793	10730	8909	9915	10295	9401	14507	9128	8813	10180	11104	8481	10903	9550	11457	9790	9545	9728	10672	9868	9551	7535	8440	7669	13744
Genetic Information Processing; Replication and Repair; DNA replication proteins	DNA replication proteins	12602	20095	13276	14110	21031	13912	22682	19994	20364	18360	19466	16613	21713	17526	19233	16420	22608	17404	15678	21508	19577	20833	18506	18176	20817	17413	18385	19106	17451	27338	17154	16671	19512	21452	16322	20980	17590	21457	18602	17861	18694	20246	18934	18419	13906	15967	15107	26139
Human Diseases; Cardiovascular Diseases; Dilated cardiomyopathy (DCM)	Dilated cardiomyopathy (DCM)	0	0	0	0	0	0	0	0	0	0	0	0	0	0	0	0	0	0	0	0	0	0	0	0	0	0	0	0	0	0	0	0	0	0	0	0	0	0	0	0	0	0	0	0	0	0	0	0
Metabolism; Xenobiotics Biodegradation and Metabolism; Dioxin degradation	Dioxin degradation	414	1102	415	843	1321	612	1423	1354	1269	1182	1056	863	1274	872	1295	692	926	788	523	1016	1399	1301	894	1331	1020	960	940	1082	990	1808	958	847	883	998	596	1133	987	1301	928	880	834	1219	845	521	696	626	618	1409
Metabolism; Xenobiotics Biodegradation and Metabolism; Drug metabolism - cytochrome P450	Drug metabolism - cytochrome P450	238	414	187	274	424	212	639	587	555	654	342	417	714	480	667	333	309	323	99	205	417	350	212	476	237	721	415	455	228	563	399	355	215	209	163	333	418	337	398	308	321	406	319	284	391	125	162	449
Metabolism; Xenobiotics Biodegradation and Metabolism; Drug metabolism - other enzymes	Drug metabolism - other enzymes	3715	5321	4081	3518	5483	3763	5753	4861	5438	4760	5151	4398	5707	4584	4743	4296	5887	4714	4521	5786	5186	5470	4571	4259	5430	4478	4826	4919	4419	6571	4591	4402	5298	5707	4371	5455	4381	5356	4610	4316	5023	5243	5048	4616	3471	4195	4173	6374
Environmental Information Processing; Signaling Molecules and Interaction; ECM-receptor interaction	ECM-receptor interaction	0	0	0	0	0	0	0	0	0	0	0	0	0	0	0	0	0	0	0	0	0	0	0	0	0	0	0	0	0	0	0	0	0	0	0	0	0	0	0	0	0	0	0	0	0	0	0	0
Unclassified; Cellular Processes and Signaling; Electron transfer carriers	Electron transfer carriers	110	244	131	172	408	538	344	247	402	303	238	212	391	177	355	211	168	256	116	150	254	152	152	61	154	571	133	186	121	311	651	191	135	143	82	280	137	252	257	258	139	208	121	43	430	90	115	180
Organismal Systems; Excretory System; Endocrine and other factor-regulated calcium reabsorption	Endocrine and other factor-regulated calcium reabsorption	0	0	0	0	0	0	0	0	0	0	0	0	0	0	0	0	0	0	0	0	0	0	0	0	0	0	0	0	0	0	0	0	0	0	0	0	0	0	0	0	0	0	0	0	0	0	0	0
Cellular Processes; Transport and Catabolism; Endocytosis	Endocytosis	0	0	0	0	0	0	0	0	0	0	0	0	0	0	0	0	0	0	0	0	0	0	0	0	0	0	0	0	0	0	0	0	0	0	0	0	0	0	0	0	0	0	0	0	0	0	0	0
Unclassified; Metabolism; Energy metabolism	Energy metabolism	8944	13303	9648	9469	14060	10723	14936	12151	12768	12257	13072	10886	14403	10941	11862	11754	15714	12448	10584	14768	13304	13902	13016	8047	14544	12411	12349	12604	11052	16733	11072	11126	14092	14824	10888	14874	10337	12984	12430	11602	12669	12367	12469	12157	10120	11852	11354	17608
Human Diseases; Infectious Diseases; Epithelial cell signaling in Helicobacter pylori infection	Epithelial cell signaling in Helicobacter pylori infection	888	1613	943	1097	1760	987	1959	1646	1534	1375	1755	1322	1748	1284	1512	1289	1807	1356	1206	1794	1746	1884	1532	1385	1967	1328	1382	1508	1424	2597	1335	1274	1583	1800	1298	1884	1310	1816	1466	1265	1438	1640	1422	1382	1161	1387	1317	2404
Environmental Information Processing; Signal Transduction; ErbB signaling pathway	ErbB signaling pathway	0	0	0	0	0	0	0	0	0	0	0	0	0	0	0	0	0	0	0	0	0	0	0	0	0	0	0	0	0	0	0	0	0	0	0	0	0	0	0	0	0	0	0	0	0	0	0	0
Metabolism; Lipid Metabolism; Ether lipid metabolism	Ether lipid metabolism	27	68	77	29	59	19	96	24	54	104	98	91	97	62	68	46	71	84	29	57	108	92	11	10	67	47	42	48	16	33	67	48	36	52	23	111	29	45	28	16	45	70	46	8	11	18	7	48
Metabolism; Xenobiotics Biodegradation and Metabolism; Ethylbenzene degradation	Ethylbenzene degradation	216	397	392	354	410	510	634	505	575	688	339	409	604	463	588	488	456	436	352	337	456	317	691	163	390	700	466	488	347	540	390	437	329	347	360	431	387	346	451	430	358	328	384	291	317	398	290	513
Organismal Systems; Digestive System; Fat digestion and absorption	Fat digestion and absorption	0	0	0	0	0	0	0	0	0	0	0	0	0	0	0	0	0	0	0	0	0	0	0	0	0	0	0	0	0	0	0	0	0	0	0	0	0	0	0	0	0	0	0	0	0	0	0	0
Metabolism; Lipid Metabolism; Fatty acid biosynthesis	Fatty acid biosynthesis	3988	7081	4233	4957	8285	5470	8924	7473	7529	6782	6748	5434	7452	5471	6988	5944	8046	6245	4750	7765	7527	7683	7930	5381	7993	6060	6531	6977	6417	10823	5880	5733	6947	7639	5618	8511	5819	8006	6953	6545	6371	6968	6293	5968	5777	6456	5760	10195
Metabolism; Lipid Metabolism; Fatty acid elongation in mitochondria	Fatty acid elongation in mitochondria	0	0	0	0	0	0	0	0	0	0	0	0	0	0	0	0	0	0	0	0	0	0	0	0	0	0	0	0	0	0	0	0	0	0	0	0	0	0	0	0	0	0	0	0	0	0	0	0
Metabolism; Lipid Metabolism; Fatty acid metabolism	Fatty acid metabolism	2924	3767	2214	2807	3964	2339	4274	4373	4103	3640	3573	3160	4266	3324	4120	2896	3390	3027	2174	3655	3658	3906	3038	4720	3427	4306	3579	3761	3190	4781	3510	3151	3366	3632	2393	3780	3422	4062	3924	3408	3544	4005	3619	3135	3153	2729	3274	4977
Organismal Systems; Immune System; Fc epsilon RI signaling pathway	Fc epsilon RI signaling pathway	0	0	0	0	0	0	0	0	0	0	0	0	0	0	0	0	0	0	0	0	0	0	0	0	0	0	0	0	0	0	0	0	0	0	0	0	0	0	0	0	0	0	0	0	0	0	0	0
Organismal Systems; Immune System; Fc gamma R-mediated phagocytosis	Fc gamma R-mediated phagocytosis	0	0	0	0	0	0	0	0	0	0	0	0	0	0	0	0	0	0	0	0	0	0	0	0	0	0	0	0	0	0	0	0	0	0	0	0	0	0	0	0	0	0	0	0	0	0	0	0
Cellular Processes; Cell Motility; Flagellar assembly	Flagellar assembly	1449	11106	1683	3580	4649	1874	6194	2886	4436	3009	4910	5606	11605	6670	2799	3836	13884	8264	6465	12034	3068	5410	4108	1972	5890	5568	6942	6312	2501	3911	3662	4032	11789	14093	4092	3214	3523	5794	4489	4365	9958	8847	10248	9486	3185	2070	1135	9099
Metabolism; Biosynthesis of Other Secondary Metabolites; Flavone and flavonol biosynthesis	Flavone and flavonol biosynthesis	167	100	110	50	142	45	68	119	60	87	137	22	104	114	34	116	240	95	104	86	164	134	59	42	115	109	67	70	94	126	130	121	170	102	139	106	52	45	85	50	91	71	113	348	31	74	240	72
Metabolism; Biosynthesis of Other Secondary Metabolites; Flavonoid biosynthesis	Flavonoid biosynthesis	79	97	105	75	116	82	146	165	134	197	83	87	195	102	135	101	104	89	26	58	116	65	187	38	100	86	62	67	28	225	96	119	63	101	25	35	70	71	82	81	75	105	86	40	5	17	43	96
Metabolism; Xenobiotics Biodegradation and Metabolism; Fluorobenzoate degradation	Fluorobenzoate degradation	22	6	0	1	6	1	1	8	45	0	0	0	22	1	3	5	0	8	3	1	1	0	1	2	2	66	1	2	0	8	3	0	3	0	3	5	1	4	14	1	0	0	3	0	56	2	2	0
Cellular Processes; Cell Communication; Focal adhesion	Focal adhesion	0	0	0	0	0	0	0	0	0	0	0	0	0	0	0	0	0	0	0	0	0	0	0	0	0	0	0	0	0	0	0	0	0	0	0	0	0	0	0	0	0	0	0	0	0	0	0	0
Metabolism; Metabolism of Cofactors and Vitamins; Folate biosynthesis	Folate biosynthesis	3908	5089	3819	4263	6003	4483	6211	5794	6049	5114	5470	4470	5222	4564	5797	4839	5400	4309	4664	5463	5627	5917	5630	6009	6075	4955	5428	5644	5785	8614	5265	4785	4917	4980	4869	6091	5492	6460	5802	5249	4673	5317	4768	4902	5336	5681	4492	7726
Metabolism; Carbohydrate Metabolism; Fructose and mannose metabolism	Fructose and mannose metabolism	8818	14287	10404	10478	16740	12083	18022	15917	17065	14895	16423	11885	15793	11731	14759	12852	16742	13760	10579	15619	18417	18538	14707	12340	17603	12254	13336	14517	15077	23665	12941	12163	14176	15255	11573	17837	12495	16637	15089	13255	13220	14463	12844	13079	12019	14954	12194	22377
Unclassified; Poorly Characterized; Function unknown	Function unknown	11024	20413	12008	13321	20009	13245	22410	19741	20000	17552	18936	16070	23570	17053	18554	15920	21986	16729	13424	20683	19762	20898	17405	17927	20826	20265	18223	18961	17236	26984	17594	15994	19147	20998	13939	19084	16473	20121	18200	15809	18359	19879	18778	18463	17286	16456	13387	26218
Environmental Information Processing; Signaling Molecules and Interaction; G protein-coupled receptors	G protein-coupled receptors	0	0	0	0	0	0	0	0	0	0	0	0	0	0	0	0	3	0	0	1	2	1	0	0	0	0	0	0	0	0	0	0	0	0	0	0	0	0	0	0	0	0	0	0	0	0	0	1
Environmental Information Processing; Signaling Molecules and Interaction; GTP-binding proteins	GTP-binding proteins	0	0	0	0	0	0	0	0	0	0	0	0	0	0	0	0	0	0	0	0	0	0	0	0	0	0	0	0	0	0	0	0	0	0	0	0	0	0	0	0	0	0	0	0	0	0	0	0
Metabolism; Carbohydrate Metabolism; Galactose metabolism	Galactose metabolism	9391	14480	10232	9737	14697	10115	15375	15117	13466	13268	14585	11529	15207	12197	12861	11423	16105	12087	9399	14864	16083	17047	12174	15047	15817	10896	13331	13793	14231	20343	12654	12062	14319	15107	10099	14208	12434	14812	12991	11218	13965	14911	13988	15035	11570	14166	11785	19509
Organismal Systems; Digestive System; Gastric acid secretion	Gastric acid secretion	0	0	0	0	0	0	0	0	0	0	0	0	0	0	0	0	0	0	0	0	0	0	0	0	0	0	0	0	0	0	0	0	0	0	0	0	0	0	0	0	0	0	0	0	0	0	0	0
Unclassified; Poorly Characterized; General function prediction only	General function prediction only	37105	58235	39273	40072	61823	39543	66597	57209	56462	52147	57976	46920	62636	48297	53238	48355	66853	50780	43273	62258	60043	63418	53817	49360	64022	50756	53192	55364	51772	79420	49965	47424	57415	62182	46069	62947	48153	60948	53533	48306	53620	58032	54439	54506	44727	50666	46428	78858
Metabolism; Metabolism of Terpenoids and Polyketides; Geraniol degradation	Geraniol degradation	297	192	341	169	130	541	90	189	477	218	82	145	296	144	186	317	190	226	308	161	190	141	460	85	234	832	264	224	343	188	252	233	189	117	222	119	201	139	423	292	165	72	246	212	929	514	198	135
Unclassified; Cellular Processes and Signaling; Germination	Germination	350	917	390	713	851	424	921	722	641	694	871	651	853	666	916	747	1209	869	405	885	790	868	752	492	968	576	637	701	549	1239	520	676	836	988	594	974	654	989	932	915	639	779	694	781	325	547	679	1221
Human Diseases; Cancers; Glioma	Glioma	0	0	0	0	0	0	0	0	0	0	0	0	0	0	0	0	0	0	0	0	0	0	0	0	0	0	0	0	0	0	0	0	0	0	0	0	0	0	0	0	0	0	0	0	0	0	0	0
Organismal Systems; Nervous System; Glutamatergic synapse	Glutamatergic synapse	1226	1813	1376	1262	1888	1248	2072	1789	1669	1687	1834	1479	1896	1590	1729	1568	2064	1566	1324	1890	1975	2115	1822	1661	2073	1462	1807	1831	1714	2485	1619	1538	1775	1905	1380	1898	1595	1914	1686	1532	1720	1793	1816	1746	1380	1781	1450	2543
Metabolism; Metabolism of Other Amino Acids; Glutathione metabolism	Glutathione metabolism	1941	2541	1587	1737	2535	1805	2710	2687	2652	2158	2222	2016	2882	2340	2460	2044	2547	1972	2363	2575	2278	2488	2341	2913	2427	3264	2651	2653	2354	2922	2295	2047	2486	2446	2227	2295	2330	2584	2463	2109	2403	2523	2611	2716	2908	2393	1959	3117
Environmental Information Processing; Signaling Molecules and Interaction; Glycan bindng proteins	Glycan bindng proteins	0	0	0	0	0	0	0	0	0	0	0	0	0	0	0	0	0	0	0	0	0	0	0	0	0	0	0	0	0	0	0	0	0	0	0	0	0	0	0	0	0	0	0	0	0	0	0	0
Unclassified; Metabolism; Glycan biosynthesis and metabolism	Glycan biosynthesis and metabolism	329	290	320	264	310	349	231	349	434	367	209	232	433	220	274	338	231	307	372	251	294	218	305	65	237	695	268	261	265	335	194	289	316	225	294	244	209	151	304	253	226	183	224	229	517	292	376	169
Metabolism; Lipid Metabolism; Glycerolipid metabolism	Glycerolipid metabolism	3350	7358	3922	4446	7630	4042	8749	6761	7181	6575	7045	5732	8357	5706	6470	5200	8322	6230	4024	7733	7148	7358	5860	5059	7447	5118	5981	6386	5354	10088	5926	5327	6800	7946	4624	7704	5326	7603	5997	5597	6477	7337	6199	5634	4212	4763	4318	9862
Metabolism; Lipid Metabolism; Glycerophospholipid metabolism	Glycerophospholipid metabolism	6346	10828	6410	6021	10693	5483	11209	9103	9760	8271	9751	7896	11713	8431	8609	7893	12440	8946	6722	11739	9156	10288	8277	6947	10629	8183	9431	9411	7730	12824	7511	7686	10962	12315	7208	10367	7740	10183	8693	7967	9890	10308	9966	9253	6735	7584	8015	13907
Metabolism; Amino Acid Metabolism; Glycine, serine and threonine metabolism	Glycine, serine and threonine metabolism	8883	13366	8761	9242	14321	8882	15794	13697	13538	12647	13183	11161	14671	11558	13223	11004	14925	11384	9853	14083	13522	14308	11852	13335	14286	12339	12959	13403	12305	18850	12240	11104	12739	13638	10516	14614	12055	14542	12493	11462	12386	13741	12522	12537	10451	11591	10216	18270
Metabolism; Carbohydrate Metabolism; Glycolysis / Gluconeogenesis	Glycolysis / Gluconeogenesis	11888	19451	11765	13241	20466	12110	22300	20436	19775	18944	18639	15751	21811	16682	18859	15131	21669	16699	12617	19807	19577	20336	16249	18003	18977	17183	17438	18179	15869	25492	16377	15683	18814	20360	13902	19637	16247	20090	18125	16576	18015	20070	18268	18303	12751	14313	14296	25796
Metabolism; Glycan Biosynthesis and Metabolism; Glycosaminoglycan biosynthesis - chondroitin sulfate	Glycosaminoglycan biosynthesis - chondroitin sulfate	0	0	0	0	0	0	0	0	0	0	0	0	0	0	0	0	0	0	0	0	0	0	0	0	0	0	0	0	0	0	0	0	0	0	0	0	0	0	0	0	0	0	0	0	0	0	0	0
Metabolism; Glycan Biosynthesis and Metabolism; Glycosaminoglycan degradation	Glycosaminoglycan degradation	972	347	1441	414	232	1783	156	366	567	735	269	435	216	495	329	800	658	616	893	462	812	792	908	183	803	339	795	600	1077	558	538	852	549	233	669	348	612	142	554	445	778	186	842	1375	1252	1870	770	314
Metabolism; Glycan Biosynthesis and Metabolism; Glycosphingolipid biosynthesis - ganglio series	Glycosphingolipid biosynthesis - ganglio series	655	196	1024	272	78	1190	69	190	434	507	101	337	91	291	240	545	315	395	778	335	489	496	698	117	576	196	611	438	814	344	348	556	320	109	494	193	436	85	362	310	532	84	560	773	1037	1464	416	184
Metabolism; Glycan Biosynthesis and Metabolism; Glycosphingolipid biosynthesis - globo series	Glycosphingolipid biosynthesis - globo series	1220	1665	1964	1169	1313	2024	1588	1415	1925	1598	1426	1492	1772	1600	1508	1591	1993	1523	1661	1799	1698	1823	1897	1235	2150	1109	1859	1739	2078	2608	1494	1711	1592	1606	1445	1375	1726	1503	1342	1238	1801	1438	1786	2133	1962	2687	1084	1825
Metabolism; Glycan Biosynthesis and Metabolism; Glycosphingolipid biosynthesis - lacto and neolacto series	Glycosphingolipid biosynthesis - lacto and neolacto series	1	2	30	0	0	3	0	3	5	4	0	4	1	2	3	3	2	2	1	1	8	3	3	3	5	0	8	6	3	3	1	20	4	2	0	0	3	2	10	5	5	0	5	11	3	24	2	2
Metabolism; Glycan Biosynthesis and Metabolism; Glycosylphosphatidylinositol(GPI)-anchor biosynthesis	Glycosylphosphatidylinositol(GPI)-anchor biosynthesis	0	0	0	0	0	0	0	0	0	0	0	0	0	0	0	0	0	0	0	0	0	0	0	0	0	0	0	0	0	0	0	0	0	0	0	0	0	0	0	0	0	0	0	0	0	0	0	0
Metabolism; Glycan Biosynthesis and Metabolism; Glycosyltransferases	Glycosyltransferases	2371	5130	3153	2811	4719	3379	5231	4161	4673	4232	4362	3676	5566	3829	4028	3857	5823	4306	4427	5500	4692	5100	4487	3141	5288	4219	4482	4467	4096	6692	3620	3725	5168	5617	3886	4386	3692	4932	4279	3766	4619	4777	4794	4564	4834	4555	2906	6617
Metabolism; Carbohydrate Metabolism; Glyoxylate and dicarboxylate metabolism	Glyoxylate and dicarboxylate metabolism	5794	8381	5927	5268	9011	5273	9403	8356	8794	7425	8590	6424	9419	6979	7504	6864	10372	7388	5135	8769	8701	9181	7569	6719	9413	7651	7669	7966	7379	12042	6976	6611	8614	9143	6188	9181	6814	8446	7644	6639	7655	8049	7801	8500	6679	7434	7313	11314
Organismal Systems; Endocrine System; GnRH signaling pathway	GnRH signaling pathway	0	0	0	0	0	0	0	0	0	0	0	0	0	0	0	0	0	0	0	0	0	0	0	0	0	0	0	0	0	0	0	0	0	0	0	0	0	0	0	0	0	0	0	0	0	0	0	0
Environmental Information Processing; Signal Transduction; Hedgehog signaling pathway	Hedgehog signaling pathway	0	0	0	0	0	0	0	0	0	0	0	0	0	0	0	0	0	0	0	0	0	0	0	0	0	0	0	0	0	0	0	0	0	0	0	0	0	0	0	0	0	0	0	0	0	0	0	0
Organismal Systems; Immune System; Hematopoietic cell lineage	Hematopoietic cell lineage	0	0	0	0	0	0	0	0	0	0	0	0	0	0	0	0	0	0	0	0	0	0	0	0	0	0	0	0	0	0	0	0	0	0	0	0	0	0	0	0	0	0	0	0	0	0	0	0
Human Diseases; Infectious Diseases; Hepatitis C	Hepatitis C	0	0	0	0	0	0	0	0	0	0	0	0	0	0	0	0	0	0	0	0	0	0	0	0	0	0	0	0	0	0	0	0	0	0	0	0	0	0	0	0	0	0	0	0	0	0	0	0
Metabolism; Amino Acid Metabolism; Histidine metabolism	Histidine metabolism	7041	11285	7700	7403	11045	7899	12116	10467	10551	9955	10609	9065	11967	9521	9885	9008	12784	9472	6423	11552	10904	11659	10041	9116	11625	8638	10552	10582	9504	14124	9059	8957	11277	12241	7426	10805	9329	11312	9684	8791	10680	11214	10836	10548	8031	9605	8350	14794
Genetic Information Processing; Replication and Repair; Homologous recombination	Homologous recombination	9641	15547	9488	11020	16577	10507	17892	16059	15110	14503	14711	12781	16832	13526	15027	12473	17061	13122	11935	16412	15014	15903	13952	14811	15480	12907	14230	14818	13321	20925	13379	12841	15102	16394	12337	15806	13656	16605	14426	13903	14454	15996	14633	14139	10521	11674	11295	20516
Human Diseases; Neurodegenerative Diseases; Huntington's disease	Huntington's disease	183	141	197	85	117	285	150	87	183	221	88	125	151	94	121	194	150	173	64	114	177	121	218	61	167	261	184	169	229	150	184	173	90	53	79	165	113	132	173	293	143	105	130	132	390	286	120	108
Human Diseases; Cardiovascular Diseases; Hypertrophic cardiomyopathy (HCM)	Hypertrophic cardiomyopathy (HCM)	0	0	0	0	0	0	0	0	0	0	0	0	0	0	0	0	0	0	0	0	0	0	0	0	0	0	0	0	0	0	0	0	0	0	0	0	0	0	0	0	0	0	0	0	0	0	0	0
Metabolism; Biosynthesis of Other Secondary Metabolites; Indole alkaloid biosynthesis	Indole alkaloid biosynthesis	0	0	0	0	0	0	0	0	0	0	0	0	0	0	0	0	0	0	0	0	0	0	0	0	0	0	0	0	0	0	0	0	0	0	0	0	0	0	0	0	0	0	0	0	0	0	0	0
Human Diseases; Infectious Diseases; Influenza A	Influenza A	9	0	0	0	0	0	0	0	0	0	0	0	0	0	0	3	3	0	0	0	0	0	0	1	0	0	0	0	0	0	0	0	0	0	0	0	0	0	2	26	3	0	0	0	0	0	0	0
Unclassified; Cellular Processes and Signaling; Inorganic ion transport and metabolism	Inorganic ion transport and metabolism	2075	3457	1925	1877	3034	1876	3165	3258	3043	2931	2705	2424	3885	2453	2517	2214	3115	2616	2416	3596	3375	3643	2739	3396	3348	3341	3253	3122	3111	4217	2829	2481	3300	3576	1848	2552	2429	3059	2764	2168	3318	3470	3441	2785	3666	3523	2433	4231
Metabolism; Carbohydrate Metabolism; Inositol phosphate metabolism	Inositol phosphate metabolism	948	1364	1110	1079	1430	1362	1644	1503	1610	1527	1535	1298	1579	1357	1607	1269	1311	1196	871	1278	1580	1529	1254	1469	1499	1217	1448	1501	1437	2081	1530	1297	1160	1202	870	1368	1396	1566	1535	1417	1236	1358	1271	1157	1271	1439	1035	1941
Organismal Systems; Endocrine System; Insulin signaling pathway	Insulin signaling pathway	862	1887	1094	931	1769	846	1965	1677	1739	1636	1516	1291	2192	1492	1473	1250	2127	1517	1065	1926	1603	1725	1730	1122	1714	1258	1533	1550	1129	2300	1155	1311	1816	2176	1107	1539	1252	1668	1354	1157	1740	1810	1806	1531	968	1186	1202	2280
Environmental Information Processing; Signaling Molecules and Interaction; Ion channels	Ion channels	140	169	90	150	186	94	130	290	260	177	208	144	197	254	196	162	265	70	101	73	204	166	161	403	135	319	224	234	318	207	248	185	155	77	143	81	278	227	261	195	113	197	201	378	321	264	105	188
Metabolism; Biosynthesis of Other Secondary Metabolites; Isoflavonoid biosynthesis	Isoflavonoid biosynthesis	0	0	0	0	0	0	0	0	0	0	0	0	0	0	0	0	0	0	0	0	0	0	0	0	0	0	0	0	0	0	0	0	0	0	0	0	0	0	0	0	0	0	0	0	0	0	0	0
Metabolism; Biosynthesis of Other Secondary Metabolites; Isoquinoline alkaloid biosynthesis	Isoquinoline alkaloid biosynthesis	560	721	521	548	733	602	766	657	689	592	701	653	733	625	637	625	831	640	869	891	694	797	584	714	786	765	803	777	767	869	660	612	837	789	760	806	688	719	677	646	737	701	740	781	664	813	608	985
Human Diseases; Infectious Diseases; Leishmaniasis	Leishmaniasis	0	0	0	0	0	0	0	0	0	0	0	0	0	0	0	0	0	0	0	0	0	0	0	0	0	0	0	0	0	0	0	0	0	0	0	0	0	0	0	0	0	0	0	0	0	0	0	0
Organismal Systems; Immune System; Leukocyte transendothelial migration	Leukocyte transendothelial migration	0	0	0	0	0	0	0	0	0	0	0	0	0	0	0	0	0	0	0	0	0	0	0	0	0	0	0	0	0	0	0	0	0	0	0	0	0	0	0	0	0	0	0	0	0	0	0	0
Metabolism; Metabolism of Terpenoids and Polyketides; Limonene and pinene degradation	Limonene and pinene degradation	486	1009	586	717	931	838	1303	1036	1113	1182	908	909	1320	857	1069	908	951	961	642	980	1027	962	1140	840	947	1483	907	950	817	1307	1070	885	830	1007	548	981	797	1097	1156	1047	932	1029	947	596	942	747	518	1491
Metabolism; Lipid Metabolism; Linoleic acid metabolism	Linoleic acid metabolism	644	1016	776	741	1198	1137	1437	1186	1151	1184	1105	920	1159	926	1205	1009	1251	1035	450	1119	1212	1263	1245	1051	1298	763	1043	1148	1077	1969	1025	952	941	1083	683	1374	1057	1256	1088	1062	1016	1096	977	971	736	1116	925	1676
Metabolism; Lipid Metabolism; Lipid biosynthesis proteins	Lipid biosynthesis proteins	6195	9650	6079	6396	9999	7023	10679	9396	9578	8711	8196	7260	10273	7835	8963	7745	10720	8220	6667	10367	8578	9217	9287	7579	9573	7843	8956	9063	7642	12079	7509	7777	9798	10565	7232	9639	7757	9551	8646	8212	9135	9407	9175	8880	6935	7878	7611	12280
Unclassified; Metabolism; Lipid metabolism	Lipid metabolism	1023	2621	1306	1537	2698	1191	3004	2276	2548	2052	2411	1825	2965	1848	2200	1929	2981	2280	1758	2920	2548	2783	2320	1422	2904	2314	2054	2164	1893	3670	1816	1819	2660	3039	1834	2743	1687	2640	2138	1906	2290	2467	2294	1931	1670	1974	1722	3635
Metabolism; Metabolism of Cofactors and Vitamins; Lipoic acid metabolism	Lipoic acid metabolism	422	266	485	274	251	538	307	433	396	518	188	335	338	305	390	362	218	295	80	170	375	303	431	456	356	401	493	431	541	461	407	399	187	103	117	211	415	229	377	423	361	308	343	391	711	719	260	262
Metabolism; Glycan Biosynthesis and Metabolism; Lipopolysaccharide biosynthesis	Lipopolysaccharide biosynthesis	1767	996	2336	734	961	2915	797	966	1493	1841	477	950	1126	903	796	1727	881	1060	3202	1267	1167	830	2003	359	1493	1966	1862	1506	2068	1434	1198	1596	1424	651	1989	646	1154	310	1167	1279	1216	390	1374	1396	3417	3211	1411	596
Metabolism; Glycan Biosynthesis and Metabolism; Lipopolysaccharide biosynthesis proteins	Lipopolysaccharide biosynthesis proteins	2685	2383	3664	1650	2188	4987	2349	2194	3031	3220	1838	2124	2690	2097	2103	3237	2295	2242	3963	2414	2659	2275	3460	1429	3169	3524	3190	2848	3483	3374	2683	2812	2632	1923	2866	1872	2371	1659	2481	2291	2411	1705	2645	2728	5551	4993	2592	2452
Organismal Systems; Nervous System; Long-term depression	Long-term depression	0	0	0	0	0	0	0	0	0	0	0	0	0	0	0	0	0	0	0	0	0	0	0	0	0	0	0	0	0	0	0	0	0	0	0	0	0	0	0	0	0	0	0	0	0	0	0	0
Organismal Systems; Nervous System; Long-term potentiation	Long-term potentiation	0	0	0	0	0	0	0	0	0	0	0	0	0	0	0	0	0	0	0	0	0	0	0	0	0	0	0	0	0	0	0	0	0	0	0	0	0	0	0	0	0	0	0	0	0	0	0	0
Metabolism; Amino Acid Metabolism; Lysine biosynthesis	Lysine biosynthesis	9413	15580	9014	10093	16636	8613	17974	15538	14934	13603	15224	12246	16549	12817	14624	11737	17015	12867	9639	16471	15375	16718	13525	14656	16346	11971	14139	14764	13276	21923	12932	12100	14956	16789	10927	16547	13013	16944	13714	12516	14276	15967	14318	13512	10221	12035	11992	21519
Metabolism; Amino Acid Metabolism; Lysine degradation	Lysine degradation	994	1701	1079	981	1559	1310	1741	1585	1875	1293	1317	1202	2050	1196	1223	1313	1869	1516	1084	1910	1322	1507	1784	1164	1702	2307	1481	1459	1218	1867	1276	1238	1744	2016	1040	1522	1115	1590	1695	1461	1734	1629	1767	1324	1660	1413	1219	2333
Cellular Processes; Transport and Catabolism; Lysosome	Lysosome	1610	942	2333	885	819	2624	942	1173	1148	1554	974	1093	950	1153	1012	1528	1337	1098	1418	987	1651	1528	1597	1330	1778	814	1530	1317	1906	1698	1648	1674	1005	657	1168	889	1356	779	1221	1006	1373	923	1460	2091	1922	2887	1320	1149
Environmental Information Processing; Signal Transduction; MAPK signaling pathway	MAPK signaling pathway	0	0	0	0	0	0	0	0	0	0	0	0	0	0	0	0	0	0	0	0	0	0	0	0	0	0	0	0	0	0	0	0	0	0	0	0	0	0	0	0	0	0	0	0	0	0	0	0
Environmental Information Processing; Signal Transduction; MAPK signaling pathway - yeast	MAPK signaling pathway - yeast	667	513	667	581	694	813	730	626	663	736	677	631	481	527	727	679	567	550	240	552	777	775	694	723	759	569	691	715	816	1001	736	659	480	449	406	852	723	733	719	707	552	574	530	501	625	812	672	811
Human Diseases; Infectious Diseases; Measles	Measles	0	0	0	0	0	0	0	0	0	0	0	0	0	0	0	0	0	0	0	0	0	0	0	0	0	0	0	0	0	0	0	0	0	0	0	0	0	0	0	0	0	0	0	0	0	0	0	0
Cellular Processes; Cell Growth and Death; Meiosis - yeast	Meiosis - yeast	92	23	25	64	32	26	23	146	5	101	15	50	4	19	44	16	10	17	18	19	63	71	17	380	10	26	26	34	71	48	135	78	19	13	9	6	79	73	99	88	80	139	70	97	28	22	33	66
Organismal Systems; Endocrine System; Melanogenesis	Melanogenesis	0	0	0	0	0	0	0	0	0	0	0	0	0	0	0	0	0	0	0	0	0	0	0	0	0	0	0	0	0	0	0	0	0	0	0	0	0	0	0	0	0	0	0	0	0	0	0	0
Unclassified; Cellular Processes and Signaling; Membrane and intracellular structural molecules	Membrane and intracellular structural molecules	4603	5731	5819	3808	5588	7168	5747	5482	6558	5561	5150	4643	6227	4862	4832	5930	6893	5398	6957	6660	6316	6647	7225	4209	7395	6618	6591	6240	7011	8360	5069	5382	6574	6007	5988	5798	5298	5398	5885	5181	5975	4999	6341	7075	8531	9027	5363	7565
Unclassified; Metabolism; Metabolism of cofactors and vitamins	Metabolism of cofactors and vitamins	870	1487	835	1118	1795	1091	1862	1759	1540	1386	1857	1223	1595	1093	1581	1238	1504	1287	1127	1476	2040	2003	1482	1481	1936	1724	1249	1477	1639	2753	1310	1189	1326	1372	1232	1998	1232	1723	1562	1287	1083	1394	1089	1305	1601	1520	1413	2267
Metabolism; Xenobiotics Biodegradation and Metabolism; Metabolism of xenobiotics by cytochrome P450	Metabolism of xenobiotics by cytochrome P450	239	414	187	274	424	210	639	587	554	654	342	417	713	480	667	333	305	323	99	204	415	349	211	471	237	721	415	455	224	561	399	355	215	209	163	333	417	337	397	308	321	406	319	284	389	121	162	448
Metabolism; Energy Metabolism; Methane metabolism	Methane metabolism	11355	19922	12870	15394	22681	13652	26609	21445	20901	19913	22165	17858	22304	17415	21579	17935	24020	18369	12664	21317	22630	23397	20173	18381	24523	17965	18881	20486	18766	32009	19065	17271	18715	20739	15716	25026	18111	23257	20554	18865	18004	20425	18013	18624	14756	18176	15294	30973
Organismal Systems; Digestive System; Mineral absorption	Mineral absorption	8	45	4	64	29	56	17	19	20	51	12	34	12	23	66	45	19	48	260	88	14	9	29	6	20	22	21	22	9	8	17	56	23	30	153	53	32	42	64	75	14	24	10	3	3	24	16	10
Genetic Information Processing; Replication and Repair; Mismatch repair	Mismatch repair	7657	13347	8156	9351	13979	8808	15414	13204	13483	12036	12767	10941	14497	11580	12879	10730	15341	11479	10164	14232	12647	13500	12447	11671	13778	11084	12187	12752	11277	18324	11053	10841	12937	14306	10760	13813	11627	14399	12248	11784	12206	13336	12467	12255	9016	10440	9374	17769
Metabolism; Glycan Biosynthesis and Metabolism; N-Glycan biosynthesis	N-Glycan biosynthesis	149	152	205	209	175	268	310	214	147	211	278	222	155	141	266	312	159	207	300	213	295	312	293	216	395	174	216	236	336	433	256	254	176	167	229	281	203	236	307	272	174	164	151	147	275	412	201	453
Organismal Systems; Immune System; NOD-like receptor signaling pathway	NOD-like receptor signaling pathway	410	699	492	420	723	467	758	598	644	630	639	500	750	544	575	570	891	659	592	818	712	768	655	342	766	511	621	624	541	915	494	569	752	821	591	772	498	650	563	539	683	638	672	672	423	577	548	900
Metabolism; Xenobiotics Biodegradation and Metabolism; Naphthalene degradation	Naphthalene degradation	1142	2180	1277	1561	2237	1606	2772	2406	2427	2702	1896	1954	2634	2013	2679	1722	1931	1852	1339	2061	2389	2254	2019	2052	1911	2011	2181	2280	1912	3127	1914	1919	1801	1996	1272	2083	2039	2231	1897	1822	1935	2210	1901	1424	1500	1674	1316	2686
Environmental Information Processing; Signaling Molecules and Interaction; Neuroactive ligand-receptor interaction	Neuroactive ligand-receptor interaction	0	0	0	0	0	0	0	0	0	0	0	0	0	0	0	0	0	0	0	0	0	0	0	0	0	0	0	0	0	0	0	0	0	0	0	0	0	0	0	0	0	0	0	0	0	0	0	0
Organismal Systems; Nervous System; Neurotrophin signaling pathway	Neurotrophin signaling pathway	0	0	0	0	0	0	0	0	0	0	0	0	0	0	0	0	0	0	0	0	0	0	0	0	0	0	0	0	0	0	0	0	0	0	0	0	0	0	0	0	0	0	0	0	0	0	0	0
Metabolism; Metabolism of Cofactors and Vitamins; Nicotinate and nicotinamide metabolism	Nicotinate and nicotinamide metabolism	4760	7811	4352	5337	7920	4874	8765	8114	7212	7220	7168	6318	8531	6692	7441	5807	8140	6116	5740	8088	7383	7873	6375	8148	7385	6682	7260	7495	6327	9658	6398	6210	7638	8121	5858	7546	6640	7780	6945	6305	7281	8079	7291	7060	5319	5691	5434	10191
Metabolism; Energy Metabolism; Nitrogen metabolism	Nitrogen metabolism	7250	10968	7920	7785	11098	7491	11847	10173	10910	9743	10898	9033	11466	9488	10448	9639	12685	9888	8160	11647	11288	11956	10573	9397	12207	9909	10552	10723	10269	14223	9918	9317	10854	11450	8744	11765	9465	11431	10435	9667	10025	10495	10358	10943	9553	10583	8475	14220
Metabolism; Xenobiotics Biodegradation and Metabolism; Nitrotoluene degradation	Nitrotoluene degradation	452	1221	478	1376	1518	617	2000	1217	1225	1067	1845	1346	1273	1003	1564	1313	1730	1417	642	1437	1776	1890	1625	1132	1927	1501	1185	1402	1290	2238	1279	1085	1198	1442	1031	2176	1133	1780	1710	1532	956	1257	980	1242	976	1219	1039	2628
Genetic Information Processing; Replication and Repair; Non-homologous end-joining	Non-homologous end-joining	32	109	53	31	202	162	197	283	152	299	15	29	217	65	195	65	93	72	13	34	122	25	111	51	56	36	70	79	41	359	60	125	70	61	32	53	79	55	87	88	55	108	31	27	8	53	92	116
Environmental Information Processing; Signal Transduction; Notch signaling pathway	Notch signaling pathway	0	0	0	0	0	0	0	0	0	0	0	0	0	0	0	0	0	0	0	0	0	0	0	0	0	0	0	0	0	0	0	0	0	0	0	0	0	0	0	0	0	0	0	0	0	0	0	0
Metabolism; Biosynthesis of Other Secondary Metabolites; Novobiocin biosynthesis	Novobiocin biosynthesis	1472	2309	1344	1614	2352	1395	2510	2197	2156	1949	2176	1877	2421	1962	2092	1771	2549	1918	1599	2445	2146	2340	1841	2141	2244	1982	2169	2210	1930	2836	1930	1816	2326	2466	1732	2341	1967	2372	2037	1893	2149	2305	2171	2160	1589	1773	1743	3011
Genetic Information Processing; Replication and Repair; Nucleotide excision repair	Nucleotide excision repair	4389	6687	3967	4813	7117	4099	7653	7066	6526	6178	6377	5482	7199	5990	6731	5277	7407	5431	5335	7048	6404	6834	5751	7160	6598	5434	6354	6578	5731	8759	5778	5540	6662	7033	5486	6771	6057	7147	6110	5805	6254	7005	6380	6595	4279	5136	5212	8821
Unclassified; Metabolism; Nucleotide metabolism	Nucleotide metabolism	372	707	320	619	595	336	614	709	877	600	612	595	839	625	621	455	822	641	394	676	547	587	333	888	428	1147	556	605	540	569	615	532	632	690	443	576	631	735	735	716	676	796	673	808	457	246	186	690
Organismal Systems; Sensory System; Olfactory transduction	Olfactory transduction	0	0	0	0	0	0	0	0	0	0	0	0	0	0	0	0	0	0	0	0	0	0	0	0	0	0	0	0	0	0	0	0	0	0	0	0	0	0	0	0	0	0	0	0	0	0	0	0
Metabolism; Metabolism of Cofactors and Vitamins; One carbon pool by folate	One carbon pool by folate	6603	10402	6699	6990	10405	6800	11217	9281	9638	8960	9539	8397	10891	8800	9190	8173	11471	8786	9069	11561	9601	10398	9164	8110	10313	8364	9788	9850	8596	12304	8304	8189	10711	11441	8604	10405	8458	10365	8890	8452	9850	10152	9954	9297	7163	8357	7613	13051
Cellular Processes; Cell Growth and Death; Oocyte meiosis	Oocyte meiosis	0	0	0	0	0	0	0	0	0	0	0	0	0	0	0	0	0	0	0	0	0	0	0	0	0	0	0	0	0	0	0	0	0	0	0	0	0	0	0	0	0	0	0	0	0	0	0	0
Metabolism; Glycan Biosynthesis and Metabolism; Other glycan degradation	Other glycan degradation	3970	4517	5561	3033	3967	5530	4629	4858	3983	5063	4384	4252	4705	4314	3866	4764	5653	4163	3785	4692	5558	5974	5203	5758	6572	3144	5090	4788	6111	6868	5354	4951	4663	4415	3586	4012	4571	4185	4321	3529	5491	4877	5665	6707	5888	8259	4338	6098
Unclassified; Cellular Processes and Signaling; Other ion-coupled transporters	Other ion-coupled transporters	13827	20420	14499	12191	20732	13374	21886	18299	21470	17205	18927	15768	22271	16657	17752	16448	22852	17675	14915	21985	19071	20906	17576	15900	21103	19616	19682	19536	18015	25975	16995	15964	20521	22039	15019	20607	16464	20473	18038	15995	19386	19612	19718	19062	16969	18706	16558	26679
Unclassified; Cellular Processes and Signaling; Other transporters	Other transporters	2586	4299	2963	2783	4590	2924	4943	4101	4517	4063	4145	3447	4830	3433	3930	3577	5075	3935	2765	4535	4438	4494	4177	2853	4753	3902	3876	4020	3781	5895	3436	3431	4172	4569	3165	4784	3330	4202	3756	3411	3815	4070	3822	3884	3695	3999	3483	5531
Metabolism; Glycan Biosynthesis and Metabolism; Other types of O-glycan biosynthesis	Other types of O-glycan biosynthesis	0	0	0	0	0	0	0	0	0	0	0	0	0	0	0	0	0	0	0	0	0	0	0	0	0	0	0	0	0	0	0	0	0	0	0	0	0	0	0	0	0	0	0	0	0	0	0	0
Unclassified; Metabolism; Others	Others	8289	15423	10202	9782	15098	9044	17498	13985	15491	13494	14955	12408	17344	13478	14343	12544	18025	13107	9221	15301	15073	15787	13648	12751	16463	13743	14264	14717	13137	20096	13680	12431	14383	15674	10487	15021	12834	15967	13595	12131	13687	15192	14188	14793	12241	13405	9648	19932
Metabolism; Energy Metabolism; Oxidative phosphorylation	Oxidative phosphorylation	10640	15061	11809	11459	17367	12276	18859	15823	16557	14270	17401	13654	15841	13225	15784	14519	18404	14017	12877	16985	17641	18599	16336	14088	19663	14391	14896	15874	16324	24901	14637	13459	14918	15803	14050	20016	14387	17948	16213	15312	13887	14800	14194	15173	14012	16474	14198	22791
Organismal Systems; Endocrine System; PPAR signaling pathway	PPAR signaling pathway	1651	1876	1410	1481	1899	1552	2038	2143	1727	2004	1685	1632	1977	1798	2062	1635	1754	1582	1284	1880	1772	1889	1801	2260	1797	1543	1995	1946	1635	2253	1769	1765	1831	1901	1355	1770	1799	1862	1808	1729	1921	1956	1970	1902	1313	1695	1847	2348
Human Diseases; Cancers; Pancreatic cancer	Pancreatic cancer	0	0	0	0	0	0	0	0	0	0	0	0	0	0	0	0	0	0	0	0	0	0	0	0	0	0	0	0	0	0	0	0	0	0	0	0	0	0	0	0	0	0	0	0	0	0	0	0
Organismal Systems; Digestive System; Pancreatic secretion	Pancreatic secretion	0	0	0	0	0	0	0	0	0	0	0	0	0	0	0	0	0	0	0	0	0	0	0	0	0	0	0	0	0	0	0	0	0	0	0	0	0	0	0	0	0	0	0	0	0	0	0	0
Metabolism; Metabolism of Cofactors and Vitamins; Pantothenate and CoA biosynthesis	Pantothenate and CoA biosynthesis	6925	11506	6951	7605	11712	6748	12392	10476	10852	9271	11356	8992	12104	9643	10388	8986	13092	9655	7642	12116	10809	11960	9762	9241	11854	9419	10402	10778	9502	15110	8905	8727	11441	12582	8379	11729	9513	11983	10166	9330	10341	11128	10526	10374	7714	8819	8689	15264
Human Diseases; Neurodegenerative Diseases; Parkinson's disease	Parkinson's disease	21	3	3	0	0	0	0	0	0	0	0	0	6	0	0	12	12	4	0	0	0	0	6	7	0	0	0	0	3	6	3	0	0	0	0	0	0	0	8	104	12	0	0	0	3	0	0	0
Human Diseases; Infectious Diseases; Pathogenic Escherichia coli infection	Pathogenic Escherichia coli infection	0	0	0	0	0	0	0	0	0	0	0	0	0	0	0	0	0	0	0	0	0	0	0	0	0	0	0	0	0	0	0	0	0	0	0	0	0	0	0	0	0	0	0	0	0	0	0	0
Human Diseases; Cancers; Pathways in cancer	Pathways in cancer	425	716	487	435	753	482	786	608	683	628	649	505	778	553	578	604	903	665	598	829	697	728	798	348	780	608	647	650	563	932	502	590	769	858	592	776	505	676	611	624	663	643	676	640	479	578	560	916
Metabolism; Biosynthesis of Other Secondary Metabolites; Penicillin and cephalosporin biosynthesis	Penicillin and cephalosporin biosynthesis	343	270	401	240	272	295	262	279	243	277	400	290	248	259	285	318	270	374	94	239	453	501	287	200	433	185	233	235	321	463	262	291	223	261	173	339	241	261	273	223	283	240	293	343	405	431	396	350
Metabolism; Carbohydrate Metabolism; Pentose and glucuronate interconversions	Pentose and glucuronate interconversions	6958	8507	7817	5546	9693	7478	10582	9484	9611	9174	10160	7221	10183	8052	8767	8611	11071	8325	4703	8099	10840	10526	8798	6304	10855	8893	8208	8643	8627	13474	7880	7828	8690	8555	6592	10399	7468	8273	7754	6722	7519	7884	7628	10159	6914	9281	8835	11320
Metabolism; Carbohydrate Metabolism; Pentose phosphate pathway	Pentose phosphate pathway	9393	15550	10160	9809	16474	9632	18187	15700	15555	14842	15527	12545	17683	13256	14438	12330	17880	13971	9718	16119	15906	16431	13094	12592	16149	12978	13874	14442	12611	20693	13051	12217	14896	16426	11036	16507	12389	15732	13867	12742	14235	15467	14386	13946	10086	12094	11737	20762
Metabolism; Enzyme Families; Peptidases	Peptidases	19520	31783	19658	21142	32729	19573	35414	30588	30924	27744	30543	25331	34465	27015	29027	24961	35604	27220	25164	34701	30788	33141	28221	27761	32815	26611	29175	29965	27191	42301	26394	25414	31437	34374	25237	32658	26531	32864	27745	25738	29688	32024	29879	29600	22136	25219	23367	41640
Metabolism; Glycan Biosynthesis and Metabolism; Peptidoglycan biosynthesis	Peptidoglycan biosynthesis	8533	14234	8557	10011	15402	8901	16668	14502	13751	12876	14096	11591	15441	12163	13762	11412	15635	11833	11118	14997	14250	14917	12977	12860	14852	11864	12771	13445	11996	19661	12105	11547	13892	15106	11621	14956	12083	15206	12731	11816	12679	14476	12824	12666	9877	10808	10633	19118
Cellular Processes; Transport and Catabolism; Peroxisome	Peroxisome	2382	2722	2065	1933	2647	2334	2945	2834	2556	2756	2417	2331	2732	2529	2853	2367	2632	2234	1888	2789	2511	2720	2589	3352	2773	2373	3014	2947	2656	3133	2710	2545	2572	2589	2036	2796	2630	2810	2605	2442	2739	2827	2825	2829	2551	2905	2508	3386
Human Diseases; Infectious Diseases; Pertussis	Pertussis	272	158	299	88	77	394	35	197	532	194	35	108	361	101	101	254	104	179	53	58	162	158	241	33	210	1093	225	182	288	162	157	167	164	42	74	68	154	32	309	102	168	24	239	232	1059	478	176	52
Cellular Processes; Transport and Catabolism; Phagosome	Phagosome	0	0	0	0	0	0	0	0	0	0	0	0	0	0	0	0	0	0	0	0	0	0	0	0	0	0	0	0	0	0	0	0	0	0	0	0	0	0	0	0	0	0	0	0	0	0	0	0
Metabolism; Amino Acid Metabolism; Phenylalanine metabolism	Phenylalanine metabolism	1729	2513	1715	1835	2665	2200	2793	2466	2593	2419	2175	1953	2743	2047	2318	2150	2936	2344	1705	2686	2441	2515	2499	1922	2578	2505	2477	2494	2266	3511	2180	2078	2653	2673	1900	2672	2168	2522	2391	2328	2368	2355	2428	2379	2057	2332	2108	3202
Metabolism; Amino Acid Metabolism; Phenylalanine, tyrosine and tryptophan biosynthesis	Phenylalanine, tyrosine and tryptophan biosynthesis	8575	15581	8351	10315	15916	9106	17407	15542	14741	13060	14428	12108	16850	13178	14201	11709	17972	12546	9924	16399	14198	15594	13815	14600	15842	11853	14298	14720	12799	21116	12510	11898	15376	17112	11244	15013	13218	16525	13968	12636	14288	15823	14736	14701	10294	11888	10739	21388
Metabolism; Biosynthesis of Other Secondary Metabolites; Phenylpropanoid biosynthesis	Phenylpropanoid biosynthesis	1780	3819	2925	1877	2900	2600	3220	2794	3088	2859	3416	2929	3995	3397	2532	3070	5054	2800	2128	3671	3247	3534	3071	2963	4059	2749	3623	3455	3641	4191	2967	2957	4015	4048	2290	2605	3104	3180	2800	2511	3392	3456	3875	4402	2903	4049	2398	4469
Environmental Information Processing; Signal Transduction; Phosphatidylinositol signaling system	Phosphatidylinositol signaling system	906	1525	1043	996	1454	1100	1530	1439	1614	1385	1393	1283	1669	1313	1433	1128	1555	1246	913	1501	1525	1578	1236	1421	1478	1145	1423	1419	1411	2059	1270	1221	1380	1529	914	1271	1367	1503	1214	1180	1387	1533	1397	1389	1332	1315	962	1760
Metabolism; Metabolism of Other Amino Acids; Phosphonate and phosphinate metabolism	Phosphonate and phosphinate metabolism	629	738	539	640	948	782	1019	1150	968	1121	802	583	958	768	936	829	932	667	346	558	1118	933	1069	801	884	952	750	807	936	1556	863	778	656	609	562	797	789	810	730	678	615	752	664	1039	711	796	757	957
Environmental Information Processing; Membrane Transport; Phosphotransferase system (PTS)	Phosphotransferase system (PTS)	3305	6046	2651	4668	7638	2534	6150	6980	8688	4545	7479	4152	6186	3713	5032	4229	5653	5547	4771	6897	9240	9319	3857	6868	5665	7074	4635	5389	7725	8443	5409	4034	6426	6731	4098	7024	4571	8475	7746	6288	5465	6905	5129	3943	6094	4523	4402	10293
Metabolism; Energy Metabolism; Photosynthesis	Photosynthesis	4883	7851	4192	4605	8035	3491	8101	6832	5692	4960	8441	5826	7726	6419	5869	5531	9458	6158	6006	8725	7431	8818	5931	6952	8387	5547	6845	7158	6453	9708	5995	5162	8225	9048	6268	8392	5896	8119	6901	5763	7166	7726	7634	8112	4990	5832	6790	11011
Metabolism; Energy Metabolism; Photosynthesis - antenna proteins	Photosynthesis - antenna proteins	0	0	0	0	0	0	0	0	0	0	0	0	0	0	0	0	0	0	0	0	0	0	0	0	0	0	0	0	0	0	0	0	0	0	0	0	0	0	0	0	0	0	0	0	0	0	0	0
Metabolism; Energy Metabolism; Photosynthesis proteins	Photosynthesis proteins	4898	7869	4202	4618	8050	3502	8118	6849	5725	4970	8455	5831	7772	6434	5877	5561	9475	6175	6029	8744	7447	8826	5957	6973	8412	5630	6862	7181	6483	9754	6053	5181	8239	9056	6275	8398	5902	8138	6934	5781	7186	7741	7654	8123	5054	5849	6814	11030
Organismal Systems; Sensory System; Phototransduction	Phototransduction	0	0	0	0	0	0	0	0	0	0	0	0	0	0	0	0	0	0	0	0	0	0	0	0	0	0	0	0	0	0	0	0	0	0	0	0	0	0	0	0	0	0	0	0	0	0	0	0
Organismal Systems; Sensory System; Phototransduction - fly	Phototransduction - fly	0	0	0	0	0	0	0	0	0	0	0	0	0	0	0	0	0	0	0	0	0	0	0	0	0	0	0	0	0	0	0	0	0	0	0	0	0	0	0	0	0	0	0	0	0	0	0	0
Organismal Systems; Environmental Adaptation; Plant-pathogen interaction	Plant-pathogen interaction	1420	3471	1554	1710	3023	1402	3275	2313	2513	2272	2652	2313	3699	2503	2126	2071	4262	2849	2302	3909	2461	2942	2256	1603	2909	2142	2777	2710	1907	3280	2019	2063	3668	4214	2154	2821	2037	2936	2335	2214	3261	3197	3298	2940	1407	1742	1857	4137
Metabolism; Xenobiotics Biodegradation and Metabolism; Polycyclic aromatic hydrocarbon degradation	Polycyclic aromatic hydrocarbon degradation	1273	2052	1241	1223	2103	1206	2212	1828	1685	1619	1914	1509	2053	1647	1646	1485	2349	1604	1463	2161	1913	2117	1632	1640	2039	1262	1843	1866	1648	2463	1524	1472	2072	2254	1527	1973	1573	2029	1620	1411	1913	2051	1961	1963	1277	1546	1577	2724
Metabolism; Metabolism of Terpenoids and Polyketides; Polyketide sugar unit biosynthesis	Polyketide sugar unit biosynthesis	2268	3485	2611	2376	3636	2407	4025	3524	3192	3184	3772	2928	3668	3038	3416	3076	4007	2995	2720	3861	3782	4130	3509	3191	4447	2559	3366	3507	3351	5464	2984	3096	3398	3727	2955	3993	3079	3680	3244	2842	3293	3422	3233	3569	3059	3886	3072	5018
Unclassified; Cellular Processes and Signaling; Pores ion channels	Pores ion channels	3143	3469	4099	2294	3146	4349	3374	3192	4267	3737	2760	2899	4065	3163	3045	3644	3897	3282	4133	3811	3372	3445	4094	2118	4059	4902	4398	3959	3815	4022	3008	3465	3738	3343	3462	3034	3209	2873	3577	3037	3751	2843	3984	4056	5276	5427	2927	4043
Metabolism; Metabolism of Cofactors and Vitamins; Porphyrin and chlorophyll metabolism	Porphyrin and chlorophyll metabolism	10615	17752	11063	10800	19278	9029	20967	14303	14748	13309	18954	14057	18613	13412	14220	13801	21180	15672	10782	19795	18566	20804	13245	11013	20367	12417	15086	15759	14016	23527	14047	12582	18324	20761	12037	20365	12359	17797	14108	12465	16307	17123	16292	14715	10004	13126	14670	25578
Metabolism; Metabolism of Terpenoids and Polyketides; Prenyltransferases	Prenyltransferases	3424	4896	3363	3588	5028	3547	5284	4823	4726	4543	4608	4175	5065	4297	4638	4004	5228	4092	4447	5332	4786	5104	4404	4693	4895	4039	4859	4879	4525	6022	4165	4125	4996	5188	4147	4845	4406	5024	4458	4320	4705	4922	4764	4500	3734	4333	3781	6235
Metabolism; Lipid Metabolism; Primary bile acid biosynthesis	Primary bile acid biosynthesis	477	791	559	496	716	435	782	895	630	767	774	641	878	749	635	617	1013	616	361	704	809	878	586	1072	843	498	747	756	785	1093	743	682	705	761	449	555	758	747	723	634	818	889	836	1005	615	764	444	1047
Human Diseases; Immune System Diseases; Primary immunodeficiency	Primary immunodeficiency	398	911	417	404	705	376	873	578	856	615	686	693	914	674	625	523	961	684	687	1070	660	809	751	740	835	517	914	847	742	857	634	550	913	1056	549	721	656	882	629	570	899	931	922	716	755	792	407	1173
Human Diseases; Neurodegenerative Diseases; Prion diseases	Prion diseases	20	54	13	14	49	34	80	23	40	85	38	40	64	20	51	33	38	55	34	56	80	54	27	19	52	82	41	47	31	52	84	37	26	21	23	106	9	66	41	22	29	47	26	12	71	31	24	40
Organismal Systems; Endocrine System; Progesterone-mediated oocyte maturation	Progesterone-mediated oocyte maturation	392	697	476	413	722	463	758	587	643	612	638	499	747	529	570	568	875	634	592	816	683	723	648	340	765	508	610	615	539	913	490	568	750	818	585	769	493	650	549	531	647	636	635	614	418	571	546	899
Metabolism; Carbohydrate Metabolism; Propanoate metabolism	Propanoate metabolism	4053	6937	4123	5764	8186	5016	8940	7962	8121	6955	7388	6024	7657	5950	7622	5996	7934	6174	4439	7248	7807	7785	7672	6950	7857	7347	6371	7075	6755	11012	6795	6050	6404	7028	5542	8579	6466	8449	7870	7312	6047	7116	6122	6277	6170	6184	5205	10161
Human Diseases; Cancers; Prostate cancer	Prostate cancer	396	710	560	423	724	489	762	596	674	628	646	529	753	540	589	622	885	652	594	836	698	729	741	344	849	524	662	653	634	943	516	625	774	820	586	775	522	655	574	566	661	639	649	637	562	761	569	915
Genetic Information Processing; Folding, Sorting and Degradation; Proteasome	Proteasome	566	857	504	603	844	499	924	927	801	800	800	709	923	821	886	644	889	658	628	864	799	865	668	1096	779	720	844	867	741	1069	762	750	804	856	645	805	835	894	749	717	805	916	831	838	484	609	610	1053
Organismal Systems; Digestive System; Protein digestion and absorption	Protein digestion and absorption	298	139	331	179	93	416	99	229	168	287	111	214	99	234	218	218	113	134	518	180	214	229	237	402	185	147	338	283	373	170	241	257	194	77	340	94	317	137	206	193	250	163	278	341	346	476	176	130
Genetic Information Processing; Folding, Sorting and Degradation; Protein export	Protein export	6168	9708	6289	6831	10440	6793	11042	9645	9744	8929	9269	7864	10440	8287	9108	7905	10918	8389	7263	10565	9622	10158	9255	8249	10066	8030	8994	9274	8632	13147	8157	7977	9742	10595	7694	10219	8285	10232	8832	8588	9180	9812	9193	8998	7080	7932	7399	12656
Unclassified; Genetic Information Processing; Protein folding and associated processing	Protein folding and associated processing	6237	9671	6101	6997	10761	6774	11623	10334	9835	9129	10147	8197	10666	8231	9814	7827	9670	8090	7495	10264	11198	11497	8387	10330	10726	9339	9129	9734	9550	14667	9542	8255	9156	9742	7443	10669	8581	10679	8993	8138	8729	10000	8695	8219	8148	8390	7663	13051
Metabolism; Enzyme Families; Protein kinases	Protein kinases	2717	5915	2911	3705	5626	3081	6695	5356	5239	4708	5729	4650	6849	4822	5140	4277	6517	4844	3317	6026	5744	6153	4262	4808	6051	5511	4912	5228	4514	7768	4852	4191	5307	6162	3701	5772	4428	5852	4861	4188	5140	5859	5161	4993	4108	3823	3524	7693
Genetic Information Processing; Folding, Sorting and Degradation; Protein processing in endoplasmic reticulum	Protein processing in endoplasmic reticulum	677	898	810	654	922	829	950	958	852	1090	768	724	953	738	850	798	1075	881	879	990	1006	1016	872	765	958	641	820	809	778	1215	787	905	943	972	798	885	744	809	820	805	956	904	942	955	627	901	738	1097
Organismal Systems; Excretory System; Proximal tubule bicarbonate reclamation	Proximal tubule bicarbonate reclamation	177	178	288	126	153	313	191	221	243	316	122	135	239	181	196	214	203	218	28	86	209	170	356	54	186	260	189	185	148	271	120	214	111	134	50	86	168	99	160	151	190	134	217	201	225	259	128	147
Metabolism; Nucleotide Metabolism; Purine metabolism	Purine metabolism	22806	36472	22482	25593	39164	23529	42472	37180	35285	33662	35991	30303	39585	31457	35326	28856	39288	30556	28352	38622	37137	38978	31492	35016	37808	30761	33882	35341	32594	49953	32042	29774	35190	37925	29055	38503	31790	39078	33015	30780	33327	37414	33641	32629	27046	29282	26980	48384
Metabolism; Nucleotide Metabolism; Pyrimidine metabolism	Pyrimidine metabolism	19601	30427	19437	21282	32499	20341	34937	30570	29550	27999	29608	25010	32961	26279	28902	24476	33441	25889	24496	32523	30034	31633	26475	27627	30929	25600	27806	28896	25818	39859	26315	24895	29893	32271	24881	31767	25936	32009	27625	26143	28232	31095	28276	27373	20826	23361	22934	39704
Metabolism; Carbohydrate Metabolism; Pyruvate metabolism	Pyruvate metabolism	10094	16593	10636	12220	18576	11975	20088	17643	17441	16507	16645	13641	18250	13691	16565	13770	19002	14629	9984	17289	18268	18634	16383	14403	18263	14807	15231	16170	15151	25033	14523	13828	15835	17395	11961	18774	14309	18174	16227	15040	15115	16734	15119	14804	12726	14360	12903	23234
Organismal Systems; Immune System; RIG-I-like receptor signaling pathway	RIG-I-like receptor signaling pathway	6	24	6	6	37	19	62	28	34	75	50	34	38	11	46	17	22	26	14	37	56	48	1	2	27	77	23	29	0	3	32	16	16	10	18	99	2	42	64	42	17	27	17	0	10	17	3	69
Genetic Information Processing; Folding, Sorting and Degradation; RNA degradation	RNA degradation	5208	7536	5028	5364	7763	5292	8314	7472	7055	6875	7359	6259	7914	6598	6930	6218	8560	6357	5728	7963	7515	8045	6854	7089	7754	6460	7115	7310	6808	9536	6573	6295	7475	7991	6031	7781	6561	7848	6964	6486	7189	7598	7358	7681	5555	6303	5822	9826
Genetic Information Processing; Transcription; RNA polymerase	RNA polymerase	1677	2698	1534	2068	3094	1705	3325	2933	2639	2591	2678	2298	2919	2345	2790	2152	2759	2252	1978	2905	2763	2878	2431	2789	2751	2258	2529	2668	2379	3836	2486	2261	2585	2848	2134	2987	2440	3126	2651	2612	2494	2906	2478	2168	1825	1986	2041	3746
Genetic Information Processing; Translation; RNA transport	RNA transport	927	2587	1294	1534	2603	1251	3113	2137	2419	1960	2506	1976	2842	1910	2182	1965	3143	2281	1428	2868	2326	2609	2254	1463	2947	1772	2100	2219	1901	3702	1899	1812	2449	2997	1729	2758	1816	2755	2206	1988	2269	2486	2234	1975	1653	1853	1503	3925
Cellular Processes; Cell Motility; Regulation of actin cytoskeleton	Regulation of actin cytoskeleton	0	0	0	0	0	0	0	0	0	0	0	0	0	0	0	0	0	0	0	0	0	0	0	0	0	0	0	0	0	0	0	0	0	0	0	0	0	0	0	0	0	0	0	0	0	0	0	0
Human Diseases; Cancers; Renal cell carcinoma	Renal cell carcinoma	24	19	11	22	31	19	28	21	40	16	11	6	31	24	8	33	25	31	6	13	14	5	150	7	15	100	37	35	24	19	12	22	19	40	7	7	12	26	60	67	13	7	41	26	61	7	14	17
Organismal Systems; Endocrine System; Renin-angiotensin system	Renin-angiotensin system	0	0	0	0	0	0	0	0	0	0	0	0	0	0	0	0	0	1	0	0	0	0	0	0	0	0	0	0	0	0	0	0	0	0	0	0	0	0	0	0	0	0	0	0	0	0	0	0
Unclassified; Genetic Information Processing; Replication, recombination and repair proteins	Replication, recombination and repair proteins	7700	13488	7895	9475	13528	7347	15232	12796	12436	11629	13535	11155	14368	11278	13120	10559	14247	11491	8310	13200	13337	14069	11243	12499	13714	12326	11519	12309	10819	17441	11186	10638	12109	13788	9280	13664	11046	14224	11997	11133	11305	13378	11618	11037	9517	9322	9161	17436
Unclassified; Genetic Information Processing; Restriction enzyme	Restriction enzyme	2318	3379	2344	2320	2981	2297	3146	3062	3074	2975	2750	2716	3409	2820	2777	2538	3721	2980	2362	3543	2729	3141	3129	2664	3033	2360	2851	2772	2272	3382	2330	2689	3344	3853	2395	2805	2574	3062	2986	2770	3471	3318	3568	3460	2032	2584	2490	3965
Metabolism; Metabolism of Cofactors and Vitamins; Retinol metabolism	Retinol metabolism	211	394	227	281	425	209	637	571	484	669	342	420	647	490	663	317	324	338	337	261	443	395	212	465	234	526	416	455	219	547	392	372	261	226	298	349	417	334	362	286	355	409	347	343	229	130	159	450
Human Diseases; Immune System Diseases; Rheumatoid arthritis	Rheumatoid arthritis	0	0	0	0	0	0	0	0	0	0	0	0	0	0	0	0	0	0	0	0	0	0	0	0	0	0	0	0	0	0	0	0	0	0	0	0	0	0	0	0	0	0	0	0	0	0	0	0
Metabolism; Metabolism of Cofactors and Vitamins; Riboflavin metabolism	Riboflavin metabolism	2398	3657	2171	2270	3549	2055	3578	2991	2897	2575	3273	2661	3720	2736	2673	2797	4239	3155	3484	4220	3049	3650	2825	2443	3735	3099	3362	3284	2958	4423	2404	2592	3994	4250	3136	3541	2689	3472	3156	2870	3502	3390	3519	3444	2832	3062	3059	4896
Genetic Information Processing; Translation; Ribosome	Ribosome	25734	39373	24323	28508	42564	25370	45561	40556	37621	36410	38294	32737	41931	34240	38353	31585	42715	32829	31254	41953	38632	40840	34595	37649	39669	32043	36433	37930	33734	52301	33904	32580	38698	41646	32246	41312	34462	42107	36390	35358	36498	40543	36585	35484	26030	29720	30311	52031
Genetic Information Processing; Translation; Ribosome Biogenesis	Ribosome Biogenesis	14752	25333	14565	16423	26185	14298	27919	23789	23254	21281	23700	19616	27491	20832	22199	19015	28239	20992	18249	27052	23338	25243	20854	20486	24806	20606	22094	22840	19419	31565	19711	19175	25027	27705	19017	25224	19784	25627	21971	20463	23023	25218	23349	22035	16210	17308	18226	32839
Genetic Information Processing; Translation; Ribosome biogenesis in eukaryotes	Ribosome biogenesis in eukaryotes	585	895	486	646	903	508	965	953	833	797	829	740	937	826	898	654	882	664	631	869	803	865	690	1097	777	723	847	878	759	1095	788	728	811	870	658	809	843	946	812	781	811	942	839	834	585	592	621	1111
Organismal Systems; Digestive System; Salivary secretion	Salivary secretion	0	0	0	0	0	0	0	0	0	0	0	0	0	0	0	0	0	0	0	0	0	0	0	0	0	0	0	0	0	0	0	0	0	0	0	0	0	0	0	0	0	0	0	0	0	0	0	0
Metabolism; Lipid Metabolism; Secondary bile acid biosynthesis	Secondary bile acid biosynthesis	475	790	556	496	716	435	780	895	630	767	774	641	878	749	634	616	1011	615	356	704	808	878	584	1070	842	497	743	752	782	1090	742	682	703	760	449	554	757	747	718	633	817	887	834	1004	614	758	441	1045
Environmental Information Processing; Membrane Transport; Secretion system	Secretion system	9868	22251	9339	12858	18813	10749	20764	16841	19354	14757	17045	15420	24720	16963	16458	14427	23767	17973	13597	22929	15978	18121	16601	13640	18169	19912	17927	18146	13776	22294	14596	14164	21636	24781	13208	16949	14721	19322	16700	15568	19443	20262	19781	17874	16021	12013	11628	24650
Metabolism; Metabolism of Other Amino Acids; Selenocompound metabolism	Selenocompound metabolism	3939	6024	3826	4299	6435	3811	6606	6162	5891	5336	6091	4882	6454	5305	5729	4717	7022	5057	4453	6272	6172	6532	4929	6229	6187	5425	5605	5877	5594	8105	5383	4845	5886	6197	4824	6290	5398	6431	5773	5331	5535	6164	5733	6155	4497	4924	4647	7860
Metabolism; Metabolism of Terpenoids and Polyketides; Sesquiterpenoid biosynthesis	Sesquiterpenoid biosynthesis	0	0	0	0	0	0	0	0	0	0	0	0	0	0	0	0	0	0	0	0	0	0	0	0	0	0	0	0	0	0	0	0	0	0	0	0	0	0	0	0	0	0	0	0	0	0	0	0
Human Diseases; Infectious Diseases; Shigellosis	Shigellosis	0	0	0	0	0	0	0	0	0	0	0	0	0	0	0	0	0	0	0	0	0	0	0	0	0	0	0	0	0	0	0	0	0	0	0	0	0	0	0	0	0	0	0	0	6	0	0	0
Unclassified; Cellular Processes and Signaling; Signal transduction mechanisms	Signal transduction mechanisms	5193	8455	4890	5752	9282	4489	9707	8510	8607	6915	8625	6652	9314	7035	7885	6683	9670	7127	5039	8884	8103	8815	7453	7344	9024	8022	7255	7745	6896	11716	6928	6537	8251	9193	6289	9348	6949	9090	7872	6948	7430	8435	7607	7681	6022	6046	6989	11532
Human Diseases; Cancers; Small cell lung cancer	Small cell lung cancer	9	0	0	0	0	0	0	0	0	0	0	0	0	0	0	3	3	0	0	0	0	0	0	1	0	0	0	0	0	0	0	0	0	0	0	0	0	0	2	26	3	0	0	0	0	0	0	0
Metabolism; Lipid Metabolism; Sphingolipid metabolism	Sphingolipid metabolism	2914	4373	4093	2490	3534	3459	4089	3570	3819	3910	3868	3629	4542	3966	3481	3715	5062	3575	2887	4354	4125	4528	4085	3795	5039	2842	4551	4281	4467	5603	3876	3881	4212	4438	2850	3444	3850	3866	3286	2868	4427	4122	4626	4926	3987	5734	3461	5134
Genetic Information Processing; Transcription; Spliceosome	Spliceosome	0	0	0	0	0	0	0	0	0	0	0	0	0	0	0	0	0	0	0	0	0	0	0	0	0	0	0	0	0	0	0	0	0	0	0	0	0	0	0	0	0	0	0	0	0	0	0	0
Unclassified; Cellular Processes and Signaling; Sporulation	Sporulation	6365	17236	6864	10575	17629	6818	20841	15405	15293	13733	16935	12765	19247	13248	15388	12738	22104	15474	8178	18575	14911	16585	14486	9888	18179	11531	12617	14047	10479	24369	11371	11973	16381	20196	11315	19019	11906	17768	14413	13422	14599	16795	14213	14606	5704	9025	10926	24971
Human Diseases; Infectious Diseases; Staphylococcus aureus infection	Staphylococcus aureus infection	17	122	12	129	342	58	161	204	194	147	148	50	37	14	72	17	37	37	137	100	490	348	91	11	57	56	73	108	254	124	151	49	139	83	121	173	30	245	38	26	32	184	11	1	341	57	12	42
Metabolism; Carbohydrate Metabolism; Starch and sucrose metabolism	Starch and sucrose metabolism	12487	21592	13635	12936	20620	12634	22297	20686	20443	18294	20489	16422	23659	18799	18903	16487	25510	16954	13580	21588	20347	21904	17762	19655	22001	17467	19800	20107	18471	28261	16879	16727	21275	22828	15060	19438	18091	20977	17895	15662	19360	21257	20339	22583	14505	18166	16028	27500
Metabolism; Lipid Metabolism; Steroid biosynthesis	Steroid biosynthesis	0	0	0	0	0	0	0	0	0	0	0	0	0	0	0	0	0	0	0	0	0	0	0	0	0	0	0	0	0	0	0	0	0	0	0	0	0	0	0	0	0	0	0	0	0	0	0	0
Metabolism; Lipid Metabolism; Steroid hormone biosynthesis	Steroid hormone biosynthesis	180	93	388	63	29	423	34	61	159	242	42	132	53	94	77	251	110	93	271	126	167	101	358	60	287	111	301	212	360	160	200	261	101	27	146	51	170	35	145	139	144	35	180	184	455	732	240	92
Metabolism; Biosynthesis of Other Secondary Metabolites; Stilbenoid, diarylheptanoid and gingerol biosynthesis	Stilbenoid, diarylheptanoid and gingerol biosynthesis	25	3	15	12	2	10	1	7	5	12	4	15	1	3	13	11	4	8	0	7	3	1	0	2	8	5	8	6	1	2	5	15	0	0	0	1	6	2	4	14	6	2	6	4	5	0	1	2
Metabolism; Biosynthesis of Other Secondary Metabolites; Streptomycin biosynthesis	Streptomycin biosynthesis	3709	5499	4161	3793	5553	4176	6086	5878	5369	5340	5666	4598	5937	4928	5450	4714	6244	4697	4092	5717	5759	6065	5157	5508	6367	4227	5268	5437	5146	8139	4810	4944	5314	5644	4413	5663	5012	5641	5177	4634	5142	5519	5131	5837	4547	5659	4501	7432
Metabolism; Xenobiotics Biodegradation and Metabolism; Styrene degradation	Styrene degradation	83	127	112	150	204	120	205	184	421	83	251	122	134	91	254	161	170	172	73	157	260	272	216	279	278	234	113	179	339	610	220	146	66	123	91	274	222	324	250	256	78	134	72	78	201	247	155	328
Metabolism; Energy Metabolism; Sulfur metabolism	Sulfur metabolism	2752	5085	3069	2843	4448	2785	4565	4041	4238	3747	4292	3559	5245	3954	3546	3436	5956	4104	3485	5484	4298	4917	4026	3896	4820	3826	4661	4521	4093	5373	3623	3428	5225	5717	3372	4219	3692	4728	4220	3684	4828	4826	5151	4801	3801	4270	3306	6337
Genetic Information Processing; Folding, Sorting and Degradation; Sulfur relay system	Sulfur relay system	2581	4677	2480	2722	4898	2466	4859	4084	4630	3447	4527	3347	5105	3502	3802	3487	5524	4007	2580	5054	4372	4930	3985	3150	4870	4308	3887	4079	3708	6500	3294	3204	4617	5301	3037	4943	3474	4817	4035	3551	4141	4434	4168	4144	3599	3457	3651	6275
Metabolism; Lipid Metabolism; Synthesis and degradation of ketone bodies	Synthesis and degradation of ketone bodies	275	664	236	203	472	174	417	236	475	195	300	316	635	348	187	197	709	516	371	821	215	381	257	155	335	355	476	414	204	302	219	235	722	912	261	371	242	506	331	340	680	597	658	284	180	179	323	644
Human Diseases; Immune System Diseases; Systemic lupus erythematosus	Systemic lupus erythematosus	0	0	0	0	0	0	0	0	0	0	0	0	0	0	0	0	0	0	0	0	0	0	0	0	0	0	0	0	0	0	0	0	0	0	0	0	0	0	0	0	0	0	0	0	0	0	0	0
Environmental Information Processing; Signal Transduction; TGF-beta signaling pathway	TGF-beta signaling pathway	0	0	0	0	0	0	0	0	0	0	0	0	0	0	0	0	0	0	0	0	0	0	0	0	0	0	0	0	0	0	0	0	0	0	0	0	0	0	0	0	0	0	0	0	0	0	0	0
Metabolism; Metabolism of Other Amino Acids; Taurine and hypotaurine metabolism	Taurine and hypotaurine metabolism	1164	1596	1171	1157	1602	1387	1712	1488	1549	1472	1481	1352	1610	1355	1470	1336	1767	1374	1250	1750	1601	1711	1392	1459	1689	1425	1632	1614	1498	1964	1498	1361	1632	1645	1289	1699	1439	1678	1495	1386	1570	1605	1562	1584	1472	1614	1270	2052
Metabolism; Metabolism of Terpenoids and Polyketides; Terpenoid backbone biosynthesis	Terpenoid backbone biosynthesis	5990	9922	5831	6753	10148	6110	10831	9235	9093	8451	9109	7956	10415	8253	8788	7365	10766	8340	7847	10984	8993	9868	8349	8308	9525	7624	9059	9219	7891	11935	7747	7607	10044	11045	7743	9944	8058	10188	8531	8204	9374	9958	9397	8373	6054	7159	7063	12791
Metabolism; Metabolism of Terpenoids and Polyketides; Tetracycline biosynthesis	Tetracycline biosynthesis	777	1915	1018	1489	2815	1513	3107	2484	2337	2131	2370	1592	2034	1390	2289	1732	2155	1731	820	2041	2793	2634	2624	1562	2750	1668	1701	2062	2115	4123	1888	1611	1574	1894	1486	3123	1670	2733	2238	2013	1470	1945	1394	1198	1849	1983	1702	3506
Metabolism; Metabolism of Cofactors and Vitamins; Thiamine metabolism	Thiamine metabolism	5677	9507	5142	6191	9478	5591	10211	8691	8390	7660	8825	7363	9893	8001	8397	6989	10865	7745	6233	10218	8202	9361	7604	8298	9239	7229	8746	8888	7301	11474	7347	7068	9306	10431	6887	9486	7753	9788	8385	7626	8903	9447	9131	9043	5840	6842	6988	12653
Cellular Processes; Cell Communication; Tight junction	Tight junction	0	0	0	0	0	0	0	0	0	0	0	0	0	0	0	0	0	0	0	0	0	0	0	0	0	0	0	0	0	0	0	0	0	0	0	0	0	0	0	0	0	0	0	0	0	0	0	0
Metabolism; Xenobiotics Biodegradation and Metabolism; Toluene degradation	Toluene degradation	1119	695	831	732	915	1173	862	1064	1100	755	908	789	752	837	985	1083	545	662	1051	859	1034	948	1145	1292	983	1410	1115	1045	1294	1221	1167	883	774	613	903	1001	926	873	1036	1056	762	687	781	1064	1334	1219	1445	1065
Human Diseases; Infectious Diseases; Toxoplasmosis	Toxoplasmosis	9	0	0	0	0	0	0	0	0	0	0	0	0	0	0	3	3	0	0	0	0	0	0	1	0	0	0	0	0	0	0	0	0	0	0	0	0	0	2	26	3	0	0	0	0	0	0	0
Genetic Information Processing; Transcription; Transcription factors	Transcription factors	16761	32384	16923	20694	33748	16461	37071	31177	32227	26756	32114	24967	37037	25903	29296	24074	36154	27682	19544	34073	31541	33542	25615	26611	33095	29591	26729	28693	25375	44983	26357	23861	30759	35045	21900	33985	24935	33961	27993	24996	28285	32651	27916	26692	20172	21535	22994	43620
Genetic Information Processing; Transcription; Transcription machinery	Transcription machinery	9932	16725	11801	11670	16641	11500	18377	15178	15909	14313	16252	13763	17659	14018	14910	14023	19494	15129	12277	18457	16529	17902	16927	12751	18620	13670	15389	15721	14713	21811	13612	13912	16952	18899	12773	17352	13698	17068	15299	14424	15852	16247	16109	15442	11727	15407	12618	22327
Unclassified; Genetic Information Processing; Transcription related proteins	Transcription related proteins	23	39	28	18	37	16	21	43	71	15	33	6	51	7	15	22	6	12	11	13	2	4	13	7	7	137	19	30	13	29	26	22	14	10	11	12	8	45	82	50	5	2	19	6	67	19	10	71
Genetic Information Processing; Translation; Translation factors	Translation factors	5781	8635	5641	6216	9467	5924	9967	8776	8392	8034	8389	7116	9163	7345	8230	7094	9583	7411	6997	9427	8622	9105	7758	7772	8997	7128	7983	8261	7586	11663	7460	7238	8665	9252	7219	9351	7460	9227	8022	7740	8108	8802	8101	7901	6081	6906	6893	11466
Unclassified; Genetic Information Processing; Translation proteins	Translation proteins	9359	15482	9245	10599	16355	9206	17679	15200	15329	14022	14504	12466	17082	13130	14560	12083	17186	13152	11354	16540	14499	15303	13738	12845	15306	13215	13873	14425	12358	20149	12472	12329	15157	16644	12011	16010	12782	15952	13623	13009	14142	15465	14221	13597	10155	11011	11202	19858
Environmental Information Processing; Membrane Transport; Transporters	Transporters	70607	127862	67037	85771	135963	60812	154868	130509	120578	106910	134751	104748	143071	108402	119446	98018	141809	107915	73106	131609	134298	142587	100186	134436	135997	112304	108213	118270	108570	176655	120841	98196	117671	134031	86196	137381	104296	140977	115558	102931	114135	137246	114714	113168	78553	85103	89172	178518
Metabolism; Biosynthesis of Other Secondary Metabolites; Tropane, piperidine and pyridine alkaloid biosynthesis	Tropane, piperidine and pyridine alkaloid biosynthesis	1104	1909	1082	1246	1800	1303	1968	1700	1733	1589	1607	1516	2010	1556	1561	1381	2040	1593	1397	2104	1629	1780	1723	1517	1760	1651	1828	1805	1516	2089	1498	1422	1988	2144	1367	1766	1490	1820	1587	1479	1839	1844	1876	1676	1332	1521	1339	2424
Metabolism; Amino Acid Metabolism; Tryptophan metabolism	Tryptophan metabolism	1180	1691	1115	1224	1759	1186	1920	1711	1963	1427	1694	1433	1989	1289	1539	1454	1751	1524	1083	1815	1683	1780	1618	1707	1918	2328	1503	1595	1610	2389	1760	1425	1560	1729	1106	1891	1379	1901	1910	1738	1588	1732	1566	1258	1982	1574	1322	2419
Human Diseases; Infectious Diseases; Tuberculosis	Tuberculosis	1697	2772	1643	1757	2727	1738	2829	2516	2407	2376	2480	2064	2857	2222	2225	2034	3165	2291	2067	2943	2548	2770	2328	2205	2600	2033	2384	2419	2109	3160	2082	2081	2811	3082	2063	2606	2100	2722	2306	2132	2615	2772	2678	2641	1732	2007	2030	3472
Environmental Information Processing; Signal Transduction; Two-component system	Two-component system	11917	27265	12856	14979	22828	13038	25419	19698	21947	17342	22424	18743	30444	20778	17904	18476	33416	23135	15949	28881	21011	23693	19597	14943	24743	23969	22012	22114	17775	27981	18709	17159	27462	30962	16400	21918	17206	23240	20211	18320	24291	24663	24869	25807	17790	16506	15050	31452
Human Diseases; Metabolic Diseases; Type I diabetes mellitus	Type I diabetes mellitus	607	851	627	590	851	742	902	815	801	811	769	684	862	731	786	711	923	714	617	874	811	855	787	734	865	642	834	831	750	1061	734	726	814	865	636	819	745	854	751	726	817	825	818	820	705	800	661	1052
Human Diseases; Metabolic Diseases; Type II diabetes mellitus	Type II diabetes mellitus	494	835	509	554	888	526	952	928	852	845	740	647	973	707	825	633	918	686	612	856	796	805	722	739	798	705	758	781	648	1178	636	694	826	883	642	812	710	832	763	703	757	848	752	735	556	603	613	1075
Metabolism; Amino Acid Metabolism; Tyrosine metabolism	Tyrosine metabolism	3314	5545	3315	3795	5761	3455	6492	5680	5783	5352	5230	4600	6334	4909	5694	4315	5680	4497	3686	5430	5576	5700	4654	5075	5244	5396	5282	5502	4689	7253	4618	4390	5136	5484	3891	5472	4836	5614	4884	4312	4908	5498	5014	4645	4144	4158	3998	7117
Metabolism; Metabolism of Cofactors and Vitamins; Ubiquinone and other terpenoid-quinone biosynthesis	Ubiquinone and other terpenoid-quinone biosynthesis	1286	1300	1547	1097	1262	2210	967	1413	1872	1695	1023	1266	1507	1255	1300	1379	1334	1134	2875	1506	1691	1550	1309	1450	1277	2136	1719	1572	2045	1468	1531	1420	1629	1023	1910	1070	1553	1140	1488	1400	1400	1109	1469	1701	2690	2148	919	1088
Genetic Information Processing; Folding, Sorting and Degradation; Ubiquitin system	Ubiquitin system	167	107	127	122	74	201	90	199	152	145	92	148	117	168	180	123	39	57	24	40	100	120	107	385	94	180	194	181	220	132	171	159	56	27	40	33	237	132	157	131	142	151	147	186	241	225	72	93
Environmental Information Processing; Signal Transduction; VEGF signaling pathway	VEGF signaling pathway	0	0	0	0	0	0	0	0	0	0	0	0	0	0	0	0	0	0	0	0	0	0	0	0	0	0	0	0	0	0	0	0	0	0	0	0	0	0	0	0	0	0	0	0	0	0	0	0
Metabolism; Amino Acid Metabolism; Valine, leucine and isoleucine biosynthesis	Valine, leucine and isoleucine biosynthesis	8228	14137	7910	9745	14900	8135	16201	14515	13553	12253	14113	11341	15264	11969	13515	10808	15293	11467	7447	14168	14178	15200	11837	13886	14635	11602	12615	13381	12091	20221	12089	11051	13466	14949	9234	14336	12192	15383	12790	11785	12701	14573	12649	12320	9408	10414	10442	19376
Metabolism; Amino Acid Metabolism; Valine, leucine and isoleucine degradation	Valine, leucine and isoleucine degradation	2151	2952	1999	1738	2631	2261	2754	2380	2459	2274	2271	2135	3081	2138	1927	2065	3128	2563	2209	3187	2301	2573	2273	2143	2530	2844	2777	2640	2243	2724	2300	2113	3034	3262	1893	2469	2032	2626	2669	2488	2983	2822	2962	2415	2575	2438	2045	3590
Metabolism; Glycan Biosynthesis and Metabolism; Various types of N-glycan biosynthesis	Various types of N-glycan biosynthesis	0	0	0	3	0	0	0	0	0	0	0	1	0	0	0	0	0	0	0	3	0	0	0	0	0	1	0	0	0	0	4	0	0	0	0	0	1	1	0	0	0	0	0	0	0	0	0	0
Organismal Systems; Circulatory System; Vascular smooth muscle contraction	Vascular smooth muscle contraction	0	0	0	0	0	0	0	0	0	0	0	0	0	0	0	0	0	0	0	0	0	0	0	0	0	0	0	0	0	0	0	0	0	0	0	0	0	0	0	0	0	0	0	0	0	0	0	0
Organismal Systems; Excretory System; Vasopressin-regulated water reabsorption	Vasopressin-regulated water reabsorption	0	0	0	0	0	0	0	0	0	0	0	0	0	0	0	0	0	0	0	0	0	0	0	0	0	0	0	0	0	0	0	0	0	0	0	0	0	0	0	0	0	0	0	0	0	0	0	0
Human Diseases; Infectious Diseases; Vibrio cholerae infection	Vibrio cholerae infection	0	2	2	0	0	0	0	0	0	0	0	0	4	0	0	0	0	0	0	0	0	0	4	2	0	0	0	0	2	4	2	0	0	0	0	0	0	0	0	0	0	0	0	0	2	0	0	0
Human Diseases; Infectious Diseases; Vibrio cholerae pathogenic cycle	Vibrio cholerae pathogenic cycle	772	1217	682	631	1064	759	1059	993	1167	873	954	827	1379	918	879	817	1391	1023	1113	1299	899	1040	898	857	958	1184	1027	1008	847	1243	823	767	1293	1344	946	964	853	1062	955	818	1111	1103	1166	1208	851	734	866	1410
Human Diseases; Cardiovascular Diseases; Viral myocarditis	Viral myocarditis	9	0	0	0	0	0	0	0	0	0	0	0	0	0	0	3	3	0	0	0	0	0	0	1	0	0	0	0	0	0	0	0	0	0	0	0	0	0	2	26	3	0	0	0	0	0	0	0
Metabolism; Metabolism of Cofactors and Vitamins; Vitamin B6 metabolism	Vitamin B6 metabolism	2287	3304	2274	2303	3179	2619	3396	3311	3469	3175	2817	2624	3576	2912	3161	2651	3510	2696	2673	3312	2976	3098	3014	3146	3034	2991	3187	3182	2766	3967	2767	2749	3275	3388	2581	2918	2941	3296	2930	2705	3129	3277	3219	3239	2596	2834	2472	3934
Environmental Information Processing; Signal Transduction; Wnt signaling pathway	Wnt signaling pathway	0	0	0	0	0	0	0	0	0	0	0	0	0	0	0	0	0	0	0	0	0	0	0	0	0	0	0	0	0	0	0	0	0	0	0	0	0	0	0	0	0	0	0	0	0	0	0	0
Metabolism; Xenobiotics Biodegradation and Metabolism; Xylene degradation	Xylene degradation	404	1093	391	839	1295	446	1410	1329	1172	1177	1055	860	1234	868	1287	662	922	785	516	1012	1387	1297	871	1332	1018	830	937	1076	987	1776	940	842	873	993	582	1124	962	1268	902	869	831	1198	836	519	643	618	597	1407
Metabolism; Metabolism of Terpenoids and Polyketides; Zeatin biosynthesis	Zeatin biosynthesis	576	821	604	566	846	688	889	801	786	776	757	678	847	716	759	687	917	694	861	916	801	850	780	728	850	636	820	815	775	1052	693	694	866	876	776	822	736	828	729	695	786	808	808	806	648	793	650	1044
Metabolism; Lipid Metabolism; alpha-Linolenic acid metabolism	alpha-Linolenic acid metabolism	20	25	20	11	12	14	3	33	93	6	2	5	73	9	13	19	30	17	10	4	12	3	20	9	9	201	19	22	30	22	19	4	12	5	9	9	13	3	65	24	3	2	14	0	170	12	9	6
Metabolism; Metabolism of Other Amino Acids; beta-Alanine metabolism	beta-Alanine metabolism	1529	2646	1718	1633	2632	1947	2811	2322	2564	2019	2637	2000	2751	1907	2082	2163	3203	2242	2283	3102	2618	2985	2593	1965	3232	2621	2416	2457	2401	3667	2088	1969	2796	3019	2180	2948	2002	2841	2686	2202	2495	2467	2595	2461	2585	2681	2049	4087
Metabolism; Biosynthesis of Other Secondary Metabolites; beta-Lactam resistance	beta-Lactam resistance	356	576	374	276	557	288	647	425	271	394	637	456	530	364	402	389	542	469	250	639	668	811	391	385	774	197	526	506	462	793	400	359	555	675	286	672	335	569	387	232	551	556	558	396	525	626	548	974
Genetic Information Processing; Translation; mRNA surveillance pathway	mRNA surveillance pathway	0	0	0	0	0	0	0	0	0	0	0	0	0	0	0	0	0	1	0	0	0	0	0	0	0	0	0	0	0	0	0	0	0	0	0	0	0	0	0	0	0	0	0	0	0	0	0	0
Environmental Information Processing; Signal Transduction; mTOR signaling pathway	mTOR signaling pathway	0	0	0	0	0	0	0	0	0	0	0	0	0	0	0	0	0	0	0	0	0	0	0	0	0	0	0	0	0	0	0	0	0	0	0	0	0	0	0	0	0	0	0	0	0	0	0	0
Cellular Processes; Cell Growth and Death; p53 signaling pathway	p53 signaling pathway	9	0	0	0	0	0	0	0	0	0	0	0	0	0	0	3	3	0	0	0	0	0	0	1	0	0	0	0	0	0	0	0	0	0	0	0	0	0	2	26	3	0	0	0	0	0	0	0
[truncated: 27 more columns]
